# Supplementary material for: Ensemble completeness in conformer sampling: the case of small macrocycles
Source: J Cheminform. 2021 Jul 29;13:55. doi: 10.1186/s13321-021-00524-0 (PMC8320181; doi:10.1186/s13321-021-00524-0)
Supplement: Supplementary file 2 — Additional file 2. Text file with 3D coordinates of starting conformers in SDF file format. [file 13321_2021_524_MOESM2_ESM.sdf]

  SciTegic09092017303D

 69 70  0  0  1  0            999 V2000
    1.2959   -2.5079   -1.2705 C   0  0
    2.1576   -1.6170   -0.7633 N   0  0
   -0.0805   -2.6379   -0.5864 C   0  0  2  0  0  0
    1.5397   -3.1906   -2.2622 O   0  0
   -1.2200   -2.3771   -1.6015 C   0  0
   -0.2365   -1.7249    0.5515 N   0  0
    0.2102   -1.9782    1.7892 C   0  0
    0.0396   -0.8586    2.8159 C   0  0  1  0  0  0
    0.3470    0.4253    2.1924 N   0  0
    0.7780   -3.0162    2.1146 O   0  0
    0.5550    1.5929    2.8039 C   0  0
    0.8669    2.8036    1.8646 C   0  0  2  0  0  0
    0.4813    1.7539    4.0232 O   0  0
   -0.4278    3.5918    1.5266 C   0  0
    1.5533    2.4057    0.5895 N   0  0
    3.4347   -1.2430   -1.3673 C   0  0
    3.2714   -0.3156   -2.5905 C   0  0
    2.4068    0.9506   -2.3728 C   0  0
    3.1604    2.2089   -1.8949 C   0  0
    3.7810    2.1741   -0.4754 C   0  0
    2.8753    1.7993    0.7171 C   0  0
   -1.3824   -0.8696    3.4063 C   0  0
   -2.6510   -2.5917   -1.0528 C   0  0
   -2.8674   -4.0145   -0.4967 C   0  0
   -3.7060   -2.2303   -2.1187 C   0  0
   -1.5638    2.7982    0.8812 C   0  0
   -3.5700    1.4514    1.1067 C   0  0
   -2.6019    2.2667    1.6774 C   0  0
   -3.5084    1.1313   -0.2433 C   0  0
   -1.4987    2.4361   -0.4819 C   0  0
   -2.4730    1.6143   -1.0329 C   0  0
    1.8743   -1.1270    0.0697 H   0  0
   -0.1416   -3.6683   -0.2309 H   0  0
   -1.0811   -3.0290   -2.4667 H   0  0
   -1.1232   -1.3600   -1.9864 H   0  0
   -0.7302   -0.8631    0.3715 H   0  0
    0.7588   -1.0289    3.6199 H   0  0
    0.4863    0.4740    1.1915 H   0  0
    1.5169    3.4701    2.4365 H   0  0
   -0.8119    4.0570    2.4362 H   0  0
   -0.1790    4.4279    0.8722 H   0  0
    1.6343    3.2038   -0.0309 H   0  0
    3.9953   -2.1380   -1.6507 H   0  0
    4.0377   -0.7477   -0.6065 H   0  0
    2.8079   -0.9088   -3.3811 H   0  0
    4.2521   -0.0412   -2.9809 H   0  0
    1.5588    0.7461   -1.7179 H   0  0
    1.9528    1.2029   -3.3329 H   0  0
    2.4712    3.0530   -1.9499 H   0  0
    3.9461    2.4457   -2.6144 H   0  0
    4.1962    3.1633   -0.2769 H   0  0
    4.6461    1.5111   -0.4742 H   0  0
    3.3619    2.1083    1.6456 H   0  0
    2.7601    0.7166    0.7737 H   0  0
   -1.6150   -1.8427    3.8411 H   0  0
   -1.4903   -0.1284    4.1984 H   0  0
   -2.1359   -0.6594    2.6470 H   0  0
   -2.7998   -1.8940   -0.2268 H   0  0
   -2.7799   -4.0205    0.5906 H   0  0
   -3.8549   -4.4105   -0.7355 H   0  0
   -2.1370   -4.7240   -0.8868 H   0  0
   -3.2789   -1.6574   -2.9426 H   0  0
   -4.1707   -3.1132   -2.5587 H   0  0
   -4.5053   -1.6264   -1.6891 H   0  0
   -4.3705    1.0587    1.7180 H   0  0
   -2.6446    2.4866    2.7353 H   0  0
   -4.2677    0.4986   -0.6795 H   0  0
   -0.6826    2.7866   -1.0979 H   0  0
   -2.4231    1.3473   -2.0793 H   0  0
  1  2  1  0
  1  3  1  0
  1  4  2  0
  2 16  1  0
  2 32  1  0
  3  5  1  0
  3  6  1  0
  3 33  1  0
  5 23  1  0
  5 34  1  0
  5 35  1  0
  6  7  1  0
  6 36  1  0
  7  8  1  0
  7 10  2  0
  8  9  1  0
  8 22  1  0
  8 37  1  0
  9 11  1  0
  9 38  1  0
 11 12  1  0
 11 13  2  0
 12 14  1  0
 12 15  1  0
 12 39  1  0
 14 26  1  0
 14 40  1  0
 14 41  1  0
 15 21  1  0
 15 42  1  0
 16 17  1  0
 16 43  1  0
 16 44  1  0
 17 18  1  0
 17 45  1  0
 17 46  1  0
 18 19  1  0
 18 47  1  0
 18 48  1  0
 19 20  1  0
 19 49  1  0
 19 50  1  0
 20 21  1  0
 20 51  1  0
 20 52  1  0
 21 53  1  0
 21 54  1  0
 22 55  1  0
 22 56  1  0
 22 57  1  0
 23 24  1  0
 23 25  1  0
 23 58  1  0
 24 59  1  0
 24 60  1  0
 24 61  1  0
 25 62  1  0
 25 63  1  0
 25 64  1  0
 26 28  2  0
 26 30  1  0
 27 28  1  0
 27 29  2  0
 27 65  1  0
 28 66  1  0
 29 31  1  0
 29 67  1  0
 30 31  2  0
 30 68  1  0
 31 69  1  0
M  END
> <SourceTag>
input_coordinates_MD

> <Mol_conf_name>
1_1_neutral

> <FormalCharge>
0

> <molecule_nr>
1

> <input_conf>
1

$$$$

  SciTegic09092017303D

 69 70  0  0  1  0            999 V2000
    0.9956   -2.7691   -1.5553 C   0  0
    1.2271   -1.4577   -1.7067 N   0  0
   -0.0604   -3.1887   -0.5195 C   0  0  2  0  0  0
    1.5589   -3.6371   -2.2184 O   0  0
   -1.4939   -3.1829   -1.1079 C   0  0
   -0.0505   -2.3430    0.6727 N   0  0
    0.8220   -2.4454    1.6796 C   0  0
    0.5913   -1.5471    2.9101 C   0  0  1  0  0  0
    0.3115   -0.1368    2.6061 N   0  0
    1.7696   -3.2269    1.6847 O   0  0
   -0.7274    0.3981    1.9428 C   0  0
   -0.6423    1.9346    1.6731 C   0  0  2  0  0  0
   -1.6707   -0.2717    1.5095 O   0  0
   -2.0381    2.6043    1.6935 C   0  0
    0.0455    2.1973    0.3740 N   0  0
    2.1181   -0.9078   -2.7312 C   0  0
    3.5661   -0.7072   -2.2447 C   0  0
    3.7727    0.1892   -1.0015 C   0  0
    3.4975    1.7016   -1.2010 C   0  0
    2.0306    2.1589   -1.0341 C   0  0
    1.4901    1.9943    0.3910 C   0  0
   -0.4869   -2.1485    3.8314 C   0  0
   -1.7420   -4.1268   -2.3098 C   0  0
   -3.1630   -3.9285   -2.8804 C   0  0
   -1.4555   -5.6041   -1.9651 C   0  0
   -2.0327    4.1105    1.4794 C   0  0
   -2.0501    6.0139   -0.0233 C   0  0
   -2.1595    4.6445    0.1789 C   0  0
   -1.7889    6.8607    1.0468 C   0  0
   -1.7290    4.9784    2.5497 C   0  0
   -1.6239    6.3450    2.3264 C   0  0
    0.7323   -0.8086   -1.1104 H   0  0
    0.1915   -4.2041   -0.2068 H   0  0
   -1.7380   -2.1614   -1.4067 H   0  0
   -2.2023   -3.4368   -0.3176 H   0  0
   -0.7932   -1.6519    0.7742 H   0  0
    1.5302   -1.5463    3.4658 H   0  0
    1.0505    0.5007    2.8591 H   0  0
   -0.0828    2.3741    2.5031 H   0  0
   -2.6822    2.1495    0.9380 H   0  0
   -2.5233    2.4066    2.6509 H   0  0
   -0.1476    3.1614    0.1142 H   0  0
    1.7074    0.0332   -3.0925 H   0  0
    2.1316   -1.5487   -3.6178 H   0  0
    4.1666   -0.3230   -3.0703 H   0  0
    3.9785   -1.6939   -2.0256 H   0  0
    4.8217    0.0887   -0.7167 H   0  0
    3.2221   -0.2171   -0.1535 H   0  0
    3.8635    2.0076   -2.1825 H   0  0
    4.1040    2.2614   -0.4863 H   0  0
    1.3878    1.6290   -1.7321 H   0  0
    1.9554    3.2103   -1.3156 H   0  0
    1.9793    2.6978    1.0687 H   0  0
    1.7199    0.9934    0.7513 H   0  0
   -0.2269   -3.1687    4.1170 H   0  0
   -0.5916   -1.5702    4.7492 H   0  0
   -1.4633   -2.1877    3.3470 H   0  0
   -1.0549   -3.8436   -3.1097 H   0  0
   -3.1253   -3.7178   -3.9499 H   0  0
   -3.7987   -4.8041   -2.7467 H   0  0
   -3.6823   -3.0924   -2.4104 H   0  0
   -1.4419   -5.7803   -0.8892 H   0  0
   -2.1896   -6.2882   -2.3909 H   0  0
   -0.4821   -5.9053   -2.3552 H   0  0
   -2.1628    6.4218   -1.0182 H   0  0
   -2.3475    3.9910   -0.6625 H   0  0
   -1.7033    7.9258    0.8811 H   0  0
   -1.5797    4.5860    3.5460 H   0  0
   -1.4052    7.0096    3.1507 H   0  0
  1  2  1  0
  1  3  1  0
  1  4  2  0
  2 16  1  0
  2 32  1  0
  3  5  1  0
  3  6  1  0
  3 33  1  0
  5 23  1  0
  5 34  1  0
  5 35  1  0
  6  7  1  0
  6 36  1  0
  7  8  1  0
  7 10  2  0
  8  9  1  0
  8 22  1  0
  8 37  1  0
  9 11  1  0
  9 38  1  0
 11 12  1  0
 11 13  2  0
 12 14  1  0
 12 15  1  0
 12 39  1  0
 14 26  1  0
 14 40  1  0
 14 41  1  0
 15 21  1  0
 15 42  1  0
 16 17  1  0
 16 43  1  0
 16 44  1  0
 17 18  1  0
 17 45  1  0
 17 46  1  0
 18 19  1  0
 18 47  1  0
 18 48  1  0
 19 20  1  0
 19 49  1  0
 19 50  1  0
 20 21  1  0
 20 51  1  0
 20 52  1  0
 21 53  1  0
 21 54  1  0
 22 55  1  0
 22 56  1  0
 22 57  1  0
 23 24  1  0
 23 25  1  0
 23 58  1  0
 24 59  1  0
 24 60  1  0
 24 61  1  0
 25 62  1  0
 25 63  1  0
 25 64  1  0
 26 28  2  0
 26 30  1  0
 27 28  1  0
 27 29  2  0
 27 65  1  0
 28 66  1  0
 29 31  1  0
 29 67  1  0
 30 31  2  0
 30 68  1  0
 31 69  1  0
M  END
> <SourceTag>
input_coordinates_MD

> <Mol_conf_name>
1_2_neutral

> <FormalCharge>
0

> <molecule_nr>
1

> <input_conf>
2

$$$$

  SciTegic09092017303D

 69 70  0  0  1  0            999 V2000
    1.0228   -2.6757   -0.8310 C   0  0
    1.1595   -1.4402   -1.3350 N   0  0
   -0.1451   -2.9342    0.1350 C   0  0  2  0  0  0
    1.7976   -3.5933   -1.0887 O   0  0
   -1.3775   -3.5690   -0.5611 C   0  0
   -0.5606   -1.7004    0.8003 N   0  0
   -0.9962   -1.5989    2.0551 C   0  0
   -1.4498   -0.2066    2.5296 C   0  0  1  0  0  0
   -0.5509    0.9194    2.2276 N   0  0
   -1.0768   -2.5497    2.8292 O   0  0
   -0.1695    1.4184    1.0389 C   0  0
    0.5862    2.7942    1.0819 C   0  0  2  0  0  0
   -0.4147    0.8656   -0.0415 O   0  0
   -0.1768    3.9333    0.3609 C   0  0
    2.0160    2.7112    0.6470 N   0  0
    2.2573   -1.0286   -2.2070 C   0  0
    3.5805   -0.8449   -1.4331 C   0  0
    4.6183    0.0682   -2.1199 C   0  0
    4.2228    1.5574   -2.2762 C   0  0
    3.8031    2.2735   -0.9703 C   0  0
    2.2940    2.1972   -0.6886 C   0  0
   -2.8761    0.0929    2.0298 C   0  0
   -1.1568   -4.9543   -1.2154 C   0  0
   -2.4201   -5.4099   -1.9775 C   0  0
   -0.6784   -6.0124   -0.1981 C   0  0
   -1.5989    4.1855    0.8441 C   0  0
   -3.1151    5.0849    2.5089 C   0  0
   -1.8268    4.9499    2.0080 C   0  0
   -4.1801    4.4468    1.8850 C   0  0
   -2.6854    3.5132    0.2435 C   0  0
   -3.9656    3.6598    0.7605 C   0  0
    0.5001   -0.7179   -1.0711 H   0  0
    0.2355   -3.6211    0.8937 H   0  0
   -1.7371   -2.8729   -1.3209 H   0  0
   -2.1865   -3.6592    0.1657 H   0  0
   -0.5075   -0.8300    0.2747 H   0  0
   -1.4930   -0.2593    3.6184 H   0  0
   -0.2516    1.4349    3.0412 H   0  0
    0.6127    3.0939    2.1320 H   0  0
    0.3838    4.8614    0.4803 H   0  0
   -0.2069    3.7411   -0.7120 H   0  0
    2.6401    2.3342    1.3541 H   0  0
    1.9564   -0.0901   -2.6737 H   0  0
    2.3939   -1.7308   -3.0338 H   0  0
    4.0204   -1.8312   -1.2753 H   0  0
    3.3862   -0.4704   -0.4275 H   0  0
    4.8669   -0.3414   -3.1007 H   0  0
    5.5454    0.0191   -1.5457 H   0  0
    3.4472    1.6714   -3.0352 H   0  0
    5.0894    2.0791   -2.6869 H   0  0
    4.0749    3.3281   -1.0390 H   0  0
    4.3779    1.8727   -0.1339 H   0  0
    1.9513    1.1695   -0.7554 H   0  0
    1.7478    2.7624   -1.4461 H   0  0
   -3.5657   -0.7018    2.3178 H   0  0
   -3.2560    1.0238    2.4515 H   0  0
   -2.9157    0.1809    0.9434 H   0  0
   -0.3727   -4.8519   -1.9680 H   0  0
   -2.1810   -5.6540   -3.0132 H   0  0
   -2.8846   -6.2927   -1.5376 H   0  0
   -3.1872   -4.6350   -2.0030 H   0  0
   -0.8739   -5.7103    0.8314 H   0  0
   -1.1535   -6.9830   -0.3411 H   0  0
    0.3968   -6.1720   -0.2905 H   0  0
   -3.2887    5.6826    3.3928 H   0  0
   -1.0023    5.4341    2.5126 H   0  0
   -5.1795    4.5543    2.2833 H   0  0
   -2.5236    2.8766   -0.6159 H   0  0
   -4.7964    3.1517    0.2913 H   0  0
  1  2  1  0
  1  3  1  0
  1  4  2  0
  2 16  1  0
  2 32  1  0
  3  5  1  0
  3  6  1  0
  3 33  1  0
  5 23  1  0
  5 34  1  0
  5 35  1  0
  6  7  1  0
  6 36  1  0
  7  8  1  0
  7 10  2  0
  8  9  1  0
  8 22  1  0
  8 37  1  0
  9 11  1  0
  9 38  1  0
 11 12  1  0
 11 13  2  0
 12 14  1  0
 12 15  1  0
 12 39  1  0
 14 26  1  0
 14 40  1  0
 14 41  1  0
 15 21  1  0
 15 42  1  0
 16 17  1  0
 16 43  1  0
 16 44  1  0
 17 18  1  0
 17 45  1  0
 17 46  1  0
 18 19  1  0
 18 47  1  0
 18 48  1  0
 19 20  1  0
 19 49  1  0
 19 50  1  0
 20 21  1  0
 20 51  1  0
 20 52  1  0
 21 53  1  0
 21 54  1  0
 22 55  1  0
 22 56  1  0
 22 57  1  0
 23 24  1  0
 23 25  1  0
 23 58  1  0
 24 59  1  0
 24 60  1  0
 24 61  1  0
 25 62  1  0
 25 63  1  0
 25 64  1  0
 26 28  2  0
 26 30  1  0
 27 28  1  0
 27 29  2  0
 27 65  1  0
 28 66  1  0
 29 31  1  0
 29 67  1  0
 30 31  2  0
 30 68  1  0
 31 69  1  0
M  END
> <SourceTag>
input_coordinates_MD

> <Mol_conf_name>
1_3_neutral

> <FormalCharge>
0

> <molecule_nr>
1

> <input_conf>
3

$$$$

  SciTegic09092017303D

 69 70  0  0  1  0            999 V2000
    1.4488   -2.6794   -0.1570 C   0  0
    1.8377   -2.0835   -1.2926 N   0  0
   -0.0395   -3.0390   -0.0604 C   0  0  2  0  0  0
    2.2040   -2.9561    0.7699 O   0  0
   -0.3605   -4.3170   -0.8941 C   0  0
   -0.8472   -1.8903   -0.4886 N   0  0
   -2.1859   -1.8197   -0.4535 C   0  0
   -2.8283   -0.5175   -0.9572 C   0  0  1  0  0  0
   -2.2015    0.6817   -0.4041 N   0  0
   -2.9146   -2.7260   -0.0583 O   0  0
   -2.2802    1.0815    0.8731 C   0  0
   -1.5025    2.3822    1.2623 C   0  0  2  0  0  0
   -2.9282    0.4820    1.7320 O   0  0
   -2.4851    3.5485    1.5203 C   0  0
   -0.4763    2.7803    0.2434 N   0  0
    3.2257   -1.8060   -1.6781 C   0  0
    4.0254   -0.8475   -0.7611 C   0  0
    3.2755    0.3907   -0.2292 C   0  0
    2.6163    1.2604   -1.3216 C   0  0
    1.7297    2.3993   -0.7776 C   0  0
    0.6981    1.9166    0.2539 C   0  0
   -2.8082   -0.4559   -2.4927 C   0  0
    0.4447   -5.5889   -0.5279 C   0  0
    0.1201   -6.7440   -1.4998 C   0  0
    0.2481   -5.9984    0.9476 C   0  0
   -1.8381    4.8453    1.9831 C   0  0
   -0.7660    6.9572    1.4616 C   0  0
   -1.4490    5.8232    1.0423 C   0  0
   -0.4389    7.1217    2.8019 C   0  0
   -1.4643    5.0074    3.3339 C   0  0
   -0.7815    6.1489    3.7329 C   0  0
    1.1360   -1.9446   -2.0041 H   0  0
   -0.2691   -3.2226    0.9909 H   0  0
   -0.1982   -4.0911   -1.9491 H   0  0
   -1.4181   -4.5648   -0.8078 H   0  0
   -0.3278   -1.0664   -0.7494 H   0  0
   -3.8713   -0.5255   -0.6326 H   0  0
   -1.6316    1.2770   -0.9923 H   0  0
   -1.0276    2.1535    2.2200 H   0  0
   -3.0696    3.7516    0.6210 H   0  0
   -3.2092    3.2537    2.2828 H   0  0
   -0.1807    3.7272    0.4736 H   0  0
    3.1959   -1.3776   -2.6816 H   0  0
    3.7667   -2.7499   -1.7823 H   0  0
    4.9256   -0.5286   -1.2882 H   0  0
    4.3830   -1.4171    0.0985 H   0  0
    3.9620    1.0040    0.3570 H   0  0
    2.5272    0.0380    0.4807 H   0  0
    1.9949    0.6343   -1.9624 H   0  0
    3.3854    1.6765   -1.9746 H   0  0
    1.2289    2.8656   -1.6285 H   0  0
    2.3472    3.1799   -0.3315 H   0  0
    1.1535    1.8878    1.2469 H   0  0
    0.4001    0.8944    0.0166 H   0  0
   -3.2784   -1.3420   -2.9219 H   0  0
   -3.3581    0.4110   -2.8593 H   0  0
   -1.7925   -0.4011   -2.8855 H   0  0
    1.5064   -5.3744   -0.6638 H   0  0
    1.0316   -7.1438   -1.9459 H   0  0
   -0.3916   -7.5748   -1.0133 H   0  0
   -0.5211   -6.4227   -2.3214 H   0  0
   -0.6388   -5.5395    1.3860 H   0  0
    0.1465   -7.0758    1.0782 H   0  0
    1.1042   -5.6881    1.5484 H   0  0
   -0.4824    7.7119    0.7413 H   0  0
   -1.6847    5.6958   -0.0056 H   0  0
    0.0947    8.0065    3.1206 H   0  0
   -1.7086    4.2470    4.0630 H   0  0
   -0.5088    6.2771    4.7713 H   0  0
  1  2  1  0
  1  3  1  0
  1  4  2  0
  2 16  1  0
  2 32  1  0
  3  5  1  0
  3  6  1  0
  3 33  1  0
  5 23  1  0
  5 34  1  0
  5 35  1  0
  6  7  1  0
  6 36  1  0
  7  8  1  0
  7 10  2  0
  8  9  1  0
  8 22  1  0
  8 37  1  0
  9 11  1  0
  9 38  1  0
 11 12  1  0
 11 13  2  0
 12 14  1  0
 12 15  1  0
 12 39  1  0
 14 26  1  0
 14 40  1  0
 14 41  1  0
 15 21  1  0
 15 42  1  0
 16 17  1  0
 16 43  1  0
 16 44  1  0
 17 18  1  0
 17 45  1  0
 17 46  1  0
 18 19  1  0
 18 47  1  0
 18 48  1  0
 19 20  1  0
 19 49  1  0
 19 50  1  0
 20 21  1  0
 20 51  1  0
 20 52  1  0
 21 53  1  0
 21 54  1  0
 22 55  1  0
 22 56  1  0
 22 57  1  0
 23 24  1  0
 23 25  1  0
 23 58  1  0
 24 59  1  0
 24 60  1  0
 24 61  1  0
 25 62  1  0
 25 63  1  0
 25 64  1  0
 26 28  2  0
 26 30  1  0
 27 28  1  0
 27 29  2  0
 27 65  1  0
 28 66  1  0
 29 31  1  0
 29 67  1  0
 30 31  2  0
 30 68  1  0
 31 69  1  0
M  END
> <SourceTag>
input_coordinates_MD

> <Mol_conf_name>
1_4_neutral

> <FormalCharge>
0

> <molecule_nr>
1

> <input_conf>
4

$$$$

  SciTegic09092017303D

 69 70  0  0  1  0            999 V2000
    1.3605   -1.6490    0.5271 C   0  0
    1.5826   -1.6962   -0.7929 N   0  0
   -0.0338   -2.0483    1.0337 C   0  0  2  0  0  0
    2.1949   -1.2664    1.3438 O   0  0
   -0.3037   -3.5684    0.8869 C   0  0
   -1.0844   -1.1998    0.4587 N   0  0
   -1.5814   -1.2154   -0.7870 C   0  0
   -2.5100   -0.0330   -1.1314 C   0  0  1  0  0  0
   -1.8364    1.2396   -0.8328 N   0  0
   -1.2906   -2.0546   -1.6382 O   0  0
   -0.6741    1.6618   -1.3599 C   0  0
    0.1338    2.7729   -0.5808 C   0  0  2  0  0  0
   -0.1950    1.1274   -2.3604 O   0  0
   -0.5757    3.4104    0.6495 C   0  0
    0.6552    3.8590   -1.4728 N   0  0
    2.8338   -1.2754   -1.4306 C   0  0
    2.7761    0.1980   -1.8751 C   0  0
    4.1406    0.9069   -1.9837 C   0  0
    4.0703    2.3766   -2.4690 C   0  0
    3.0996    3.2956   -1.6812 C   0  0
    1.7410    3.4968   -2.3915 C   0  0
   -3.0408   -0.0762   -2.5801 C   0  0
   -1.6477   -4.0509    1.4819 C   0  0
   -1.7780   -3.7376    2.9882 C   0  0
   -1.8793   -5.5465    1.1784 C   0  0
   -1.0443    2.4505    1.7386 C   0  0
   -0.5553    0.6995    3.3424 C   0  0
   -0.1150    1.6199    2.4015 C   0  0
   -1.9090    0.5848    3.6305 C   0  0
   -2.4162    2.3356    2.0542 C   0  0
   -2.8343    1.4010    2.9921 C   0  0
    0.8034   -1.9651   -1.3884 H   0  0
   -0.0266   -1.8196    2.0988 H   0  0
    0.5117   -4.1147    1.3648 H   0  0
   -0.2520   -3.8482   -0.1662 H   0  0
   -1.3496   -0.4244    1.0492 H   0  0
   -3.3681   -0.1013   -0.4619 H   0  0
   -2.1333    1.7125    0.0088 H   0  0
    0.9706    2.2231   -0.1561 H   0  0
    0.1186    4.0974    1.1355 H   0  0
   -1.4123    4.0267    0.3155 H   0  0
    0.9612    4.6598   -0.9305 H   0  0
    3.0372   -1.9128   -2.2931 H   0  0
    3.6775   -1.4278   -0.7512 H   0  0
    2.1821    0.7420   -1.1479 H   0  0
    2.2339    0.2684   -2.8189 H   0  0
    4.7921    0.3432   -2.6538 H   0  0
    4.6280    0.8818   -1.0071 H   0  0
    3.8308    2.4012   -3.5339 H   0  0
    5.0769    2.7932   -2.3998 H   0  0
    3.5554    4.2788   -1.5573 H   0  0
    2.9870    2.9149   -0.6668 H   0  0
    1.4842    2.6205   -2.9836 H   0  0
    1.8525    4.2983   -3.1246 H   0  0
   -3.6341   -0.9759   -2.7460 H   0  0
   -3.6749    0.7826   -2.7976 H   0  0
   -2.2326   -0.0899   -3.3121 H   0  0
   -2.4452   -3.5115    0.9679 H   0  0
   -2.3832   -2.8437    3.1439 H   0  0
   -2.2587   -4.5426    3.5447 H   0  0
   -0.8094   -3.5620    3.4569 H   0  0
   -1.1215   -5.9518    0.5068 H   0  0
   -1.8652   -6.1668    2.0749 H   0  0
   -2.8450   -5.6989    0.6948 H   0  0
    0.1614    0.0668    3.8484 H   0  0
    0.9417    1.6840    2.1782 H   0  0
   -2.2431   -0.1360    4.3644 H   0  0
   -3.1500    2.9668    1.5705 H   0  0
   -3.8850    1.3125    3.2329 H   0  0
  1  2  1  0
  1  3  1  0
  1  4  2  0
  2 16  1  0
  2 32  1  0
  3  5  1  0
  3  6  1  0
  3 33  1  0
  5 23  1  0
  5 34  1  0
  5 35  1  0
  6  7  1  0
  6 36  1  0
  7  8  1  0
  7 10  2  0
  8  9  1  0
  8 22  1  0
  8 37  1  0
  9 11  1  0
  9 38  1  0
 11 12  1  0
 11 13  2  0
 12 14  1  0
 12 15  1  0
 12 39  1  0
 14 26  1  0
 14 40  1  0
 14 41  1  0
 15 21  1  0
 15 42  1  0
 16 17  1  0
 16 43  1  0
 16 44  1  0
 17 18  1  0
 17 45  1  0
 17 46  1  0
 18 19  1  0
 18 47  1  0
 18 48  1  0
 19 20  1  0
 19 49  1  0
 19 50  1  0
 20 21  1  0
 20 51  1  0
 20 52  1  0
 21 53  1  0
 21 54  1  0
 22 55  1  0
 22 56  1  0
 22 57  1  0
 23 24  1  0
 23 25  1  0
 23 58  1  0
 24 59  1  0
 24 60  1  0
 24 61  1  0
 25 62  1  0
 25 63  1  0
 25 64  1  0
 26 28  2  0
 26 30  1  0
 27 28  1  0
 27 29  2  0
 27 65  1  0
 28 66  1  0
 29 31  1  0
 29 67  1  0
 30 31  2  0
 30 68  1  0
 31 69  1  0
M  END
> <SourceTag>
input_coordinates_MD

> <Mol_conf_name>
1_5_neutral

> <FormalCharge>
0

> <molecule_nr>
1

> <input_conf>
5

$$$$

  SciTegic09092017303D

 73 74  0  0  1  0            999 V2000
    2.1412    3.0244    0.6837 C   0  0
    1.5709   -1.1089   -2.2252 N   0  0
    0.8181   -2.1590   -1.8906 C   0  0
   -0.6618   -1.8794   -1.5361 C   0  0  2  0  0  0
    1.2364   -3.3133   -1.8664 O   0  0
   -1.0484   -0.3786   -1.3783 C   0  0
   -1.2415   -2.6954   -0.4330 N   0  0
   -0.7931   -2.8729    0.8486 C   0  0
    0.4532   -2.1362    1.3875 C   0  0  1  0  0  0
   -1.4037   -3.5653    1.6663 O   0  0
    0.0942   -0.7446    1.6290 N   0  0
    0.9489    0.2779    1.7517 C   0  0
    2.1698    0.1033    1.7694 O   0  0
    0.7518    2.5586    0.6852 N   0  3
   -1.2942    0.3761   -2.7069 C   0  0
   -2.5003   -0.1935   -3.4853 C   0  0
    0.3551    1.7322    1.8665 C   0  0  1  0  0  0
    2.9632   -1.1489   -2.6587 C   0  0
    3.3349    0.1400   -3.4260 C   0  0
    3.6119    1.3971   -2.5615 C   0  0
    2.5489    1.6892   -1.4866 C   0  0
    2.7086    3.0362   -0.7492 C   0  0
   -1.1928    1.8463    2.0147 C   0  0
    0.9929   -2.7657    2.6923 C   0  0
   -1.4153    1.8963   -2.4640 C   0  0
   -1.8678    0.9860    3.0737 C   0  0
   -1.5331    1.1401    4.4353 C   0  0
   -2.4939   -3.3559   -0.8449 C   0  0
   -2.1096    0.3103    5.3876 C   0  0
   -3.0124   -0.6742    5.0054 C   0  0
   -2.7938   -0.0131    2.6996 C   0  0
   -3.3531   -0.8349    3.6682 C   0  0
    2.1938    4.0225    1.1235 H   0  0
    2.7811    2.3980    1.3066 H   0  0
    1.1575   -0.1906   -2.1483 H   0  0
   -1.1502   -2.2225   -2.4492 H   0  0
   -1.9518   -0.2929   -0.7733 H   0  0
   -0.2765    0.1398   -0.8112 H   0  0
    1.2620   -2.1886    0.6632 H   0  0
   -0.8930   -0.5518    1.7266 H   0  0
    0.1560    3.3753    0.6102 H   0  0
   -0.4191    0.2425   -3.3439 H   0  0
   -3.0797   -0.8995   -2.8900 H   0  0
   -3.1937    0.5775   -3.8214 H   0  0
   -2.1665   -0.7240   -4.3780 H   0  0
    0.7914    2.1352    2.7835 H   0  0
    3.1301   -2.0157   -3.3043 H   0  0
    3.6185   -1.2844   -1.7950 H   0  0
    2.5526    0.3630   -4.1539 H   0  0
    4.2259   -0.0586   -4.0236 H   0  0
    3.7132    2.2616   -3.2201 H   0  0
    4.5807    1.2870   -2.0705 H   0  0
    2.5901    0.8861   -0.7498 H   0  0
    1.5492    1.6525   -1.9203 H   0  0
    2.2425    3.8316   -1.3320 H   0  0
    3.7652    3.2985   -0.6837 H   0  0
   -1.4419    2.8801    2.2587 H   0  0
   -1.6719    1.6517    1.0534 H   0  0
    1.1949   -3.8288    2.5568 H   0  0
    1.9258   -2.2976    3.0063 H   0  0
    0.2788   -2.6682    3.5113 H   0  0
   -0.7036    2.4452   -3.0819 H   0  0
   -2.4066    2.2878   -2.6924 H   0  0
   -1.2056    2.1678   -1.4289 H   0  0
   -0.8234    1.8950    4.7442 H   0  0
   -2.3070   -4.0257   -1.6853 H   0  0
   -2.9625   -3.9535   -0.0609 H   0  0
   -3.2272   -2.6143   -1.1630 H   0  0
   -1.8502    0.4266    6.4307 H   0  0
   -3.4519   -1.3202    5.7527 H   0  0
   -3.0720   -0.1540    1.6642 H   0  0
   -4.0534   -1.6070    3.3805 H   0  0
    0.6133    1.9985   -0.1437 H   0  0
  1 14  1  0
  1 22  1  0
  1 33  1  0
  1 34  1  0
  2  3  1  0
  2 18  1  0
  2 35  1  0
  3  4  1  0
  3  5  2  0
  4  6  1  0
  4  7  1  0
  4 36  1  0
  6 15  1  0
  6 37  1  0
  6 38  1  0
  7  8  1  0
  7 28  1  0
  8  9  1  0
  8 10  2  0
  9 11  1  0
  9 24  1  0
  9 39  1  0
 11 12  1  0
 11 40  1  0
 12 13  2  0
 12 17  1  0
 14 17  1  0
 14 41  1  0
 14 73  1  0
 15 16  1  0
 15 25  1  0
 15 42  1  0
 16 43  1  0
 16 44  1  0
 16 45  1  0
 17 23  1  0
 17 46  1  0
 18 19  1  0
 18 47  1  0
 18 48  1  0
 19 20  1  0
 19 49  1  0
 19 50  1  0
 20 21  1  0
 20 51  1  0
 20 52  1  0
 21 22  1  0
 21 53  1  0
 21 54  1  0
 22 55  1  0
 22 56  1  0
 23 26  1  0
 23 57  1  0
 23 58  1  0
 24 59  1  0
 24 60  1  0
 24 61  1  0
 25 62  1  0
 25 63  1  0
 25 64  1  0
 26 27  2  0
 26 31  1  0
 27 29  1  0
 27 65  1  0
 28 66  1  0
 28 67  1  0
 28 68  1  0
 29 30  2  0
 29 69  1  0
 30 32  1  0
 30 70  1  0
 31 32  2  0
 31 71  1  0
 32 72  1  0
M  CHG  1  14   1
M  END
> <SourceTag>
input_coordinates_MD

> <Mol_conf_name>
5_1_charged

> <FormalCharge>
1

> <molecule_nr>
5

> <input_conf>
1

$$$$

  SciTegic09092017303D

 72 73  0  0  1  0            999 V2000
    1.8315    1.2768    1.9937 C   0  0
    1.7147   -0.3440   -3.1575 N   0  0
    0.4604   -0.6682   -3.4860 C   0  0
   -0.2771   -1.6876   -2.5845 C   0  0  2  0  0  0
   -0.1234   -0.1981   -4.4595 O   0  0
   -1.1452   -0.9542   -1.5190 C   0  0
    0.5943   -2.7346   -1.9788 N   0  0
    1.4062   -2.5399   -0.9143 C   0  0
    0.9402   -2.9682    0.4837 C   0  0  1  0  0  0
    2.5007   -1.9895   -1.0167 O   0  0
    0.5833   -1.7398    1.1787 N   0  0
    0.2962   -1.5539    2.4690 C   0  0
    0.2604   -2.4623    3.3002 O   0  0
    0.4203    0.9169    1.8738 N   0  0
   -2.2951   -0.0717   -2.0595 C   0  0
   -3.2906   -0.8719   -2.9260 C   0  0
   -0.0164   -0.0841    2.9021 C   0  0  1  0  0  0
    2.5098    0.6849   -3.8153 C   0  0
    3.5585    1.3091   -2.8734 C   0  0
    3.0136    2.1386   -1.6842 C   0  0
    2.4683    1.3036   -0.5067 C   0  0
    2.2752    2.1209    0.7870 C   0  0
   -1.5245    0.0870    3.2020 C   0  0
   -0.2025   -4.0091    0.5037 C   0  0
   -2.9956    0.6749   -0.9047 C   0  0
   -1.9307    1.4738    3.6774 C   0  0
   -2.3646    2.4489    2.7534 C   0  0
    0.8500   -3.9074   -2.8194 C   0  0
   -2.6316    3.7421    3.1824 C   0  0
   -2.4477    4.0897    4.5149 C   0  0
   -1.7122    1.8516    5.0191 C   0  0
   -1.9853    3.1503    5.4281 C   0  0
    1.9829    1.8445    2.9150 H   0  0
    2.4605    0.3866    2.0713 H   0  0
    2.1467   -0.8373   -2.3760 H   0  0
   -0.9721   -2.2123   -3.2407 H   0  0
   -1.5850   -1.6852   -0.8439 H   0  0
   -0.4967   -0.3261   -0.9081 H   0  0
    1.8062   -3.3990    0.9892 H   0  0
    0.6641   -0.8743    0.6559 H   0  0
   -0.1197    1.7622    2.0463 H   0  0
   -1.8617    0.7024   -2.6950 H   0  0
   -3.2026   -1.9470   -2.7677 H   0  0
   -4.3298   -0.6052   -2.7326 H   0  0
   -3.1101   -0.6841   -3.9855 H   0  0
    0.5105    0.0582    3.8495 H   0  0
    1.8703    1.4781   -4.2132 H   0  0
    3.0076    0.2400   -4.6796 H   0  0
    4.1842    1.9659   -3.4798 H   0  0
    4.2323    0.5327   -2.5067 H   0  0
    2.2524    2.8408   -2.0290 H   0  0
    3.8340    2.7559   -1.3133 H   0  0
    3.1575    0.4833   -0.2995 H   0  0
    1.5215    0.8438   -0.7858 H   0  0
    1.5775    2.9431    0.6196 H   0  0
    3.2267    2.5893    1.0423 H   0  0
   -2.1184   -0.1716    2.3238 H   0  0
   -1.8230   -0.6231    3.9761 H   0  0
    0.0654   -4.8925   -0.0763 H   0  0
   -0.4056   -4.3493    1.5192 H   0  0
   -1.1347   -3.6205    0.0988 H   0  0
   -3.0055    1.7503   -1.0868 H   0  0
   -4.0299    0.3618   -0.7614 H   0  0
   -2.4878    0.5185    0.0467 H   0  0
   -2.4986    2.1961    1.7112 H   0  0
    1.3360   -3.6097   -3.7497 H   0  0
    1.4896   -4.6480   -2.3342 H   0  0
   -0.0879   -4.4024   -3.0738 H   0  0
   -2.9786    4.4831    2.4757 H   0  0
   -2.6559    5.0994    4.8410 H   0  0
   -1.3339    1.1340    5.7339 H   0  0
   -1.8298    3.4332    6.4599 H   0  0
  1 14  1  0
  1 22  1  0
  1 33  1  0
  1 34  1  0
  2  3  1  0
  2 18  1  0
  2 35  1  0
  3  4  1  0
  3  5  2  0
  4  6  1  0
  4  7  1  0
  4 36  1  0
  6 15  1  0
  6 37  1  0
  6 38  1  0
  7  8  1  0
  7 28  1  0
  8  9  1  0
  8 10  2  0
  9 11  1  0
  9 24  1  0
  9 39  1  0
 11 12  1  0
 11 40  1  0
 12 13  2  0
 12 17  1  0
 14 17  1  0
 14 41  1  0
 15 16  1  0
 15 25  1  0
 15 42  1  0
 16 43  1  0
 16 44  1  0
 16 45  1  0
 17 23  1  0
 17 46  1  0
 18 19  1  0
 18 47  1  0
 18 48  1  0
 19 20  1  0
 19 49  1  0
 19 50  1  0
 20 21  1  0
 20 51  1  0
 20 52  1  0
 21 22  1  0
 21 53  1  0
 21 54  1  0
 22 55  1  0
 22 56  1  0
 23 26  1  0
 23 57  1  0
 23 58  1  0
 24 59  1  0
 24 60  1  0
 24 61  1  0
 25 62  1  0
 25 63  1  0
 25 64  1  0
 26 27  2  0
 26 31  1  0
 27 29  1  0
 27 65  1  0
 28 66  1  0
 28 67  1  0
 28 68  1  0
 29 30  2  0
 29 69  1  0
 30 32  1  0
 30 70  1  0
 31 32  2  0
 31 71  1  0
 32 72  1  0
M  END
> <SourceTag>
input_coordinates_MD

> <Mol_conf_name>
5_2_neutral

> <FormalCharge>
0

> <molecule_nr>
5

> <input_conf>
2

$$$$

  SciTegic09092017303D

 72 73  0  0  1  0            999 V2000
    2.6362    1.7693    1.3532 C   0  0
    0.4651    0.4027   -2.4576 N   0  0
    0.7914   -0.8501   -2.7883 C   0  0
   -0.1075   -1.9826   -2.2446 C   0  0  2  0  0  0
    1.7450   -1.1383   -3.5079 O   0  0
   -1.4908   -2.0373   -2.9554 C   0  0
   -0.2527   -2.0356   -0.7604 N   0  0
   -0.9544   -1.1299   -0.0155 C   0  0
   -1.2275   -1.3660    1.4882 C   0  0  1  0  0  0
   -1.4376   -0.0978   -0.4901 O   0  0
   -0.6123   -0.2878    2.2527 N   0  0
    0.6674   -0.2591    2.6397 C   0  0
    1.4207   -1.2270    2.4988 O   0  0
    2.5830    1.3686    2.7571 N   0  0
   -1.4496   -2.2650   -4.4858 C   0  0
   -0.7345   -3.5793   -4.8654 C   0  0
    1.2227    1.0555    3.2918 C   0  0  1  0  0  0
    1.1077    1.6115   -2.9699 C   0  0
    2.0601    2.2623   -1.9517 C   0  0
    3.3487    1.4547   -1.6728 C   0  0
    4.2738    2.1067   -0.6193 C   0  0
    4.0688    1.6126    0.8297 C   0  0
    0.3105    2.3214    3.3049 C   0  0
   -2.7408   -1.3638    1.7708 C   0  0
   -2.8658   -2.1770   -5.0941 C   0  0
   -1.1036    2.1715    3.8478 C   0  0
   -1.3140    1.8217    5.1979 C   0  0
    0.4353   -3.1892   -0.1595 C   0  0
   -2.6052    1.6226    5.6681 C   0  0
   -3.6918    1.7606    4.8133 C   0  0
   -2.2169    2.3061    2.9887 C   0  0
   -3.4988    2.1010    3.4803 C   0  0
    1.9656    1.1586    0.7459 H   0  0
    2.3130    2.8071    1.2513 H   0  0
   -0.3293    0.5086   -1.8267 H   0  0
    0.4086   -2.8927   -2.5511 H   0  0
   -2.0892   -2.8281   -2.5015 H   0  0
   -2.0295   -1.1090   -2.7601 H   0  0
   -0.8464   -2.3221    1.8417 H   0  0
   -1.1708    0.5415    2.4046 H   0  0
    3.1980    0.5748    2.9198 H   0  0
   -0.8798   -1.4478   -4.9321 H   0  0
   -0.6680   -4.2694   -4.0239 H   0  0
   -1.2316   -4.1124   -5.6760 H   0  0
    0.2839   -3.3773   -5.2007 H   0  0
    1.3471    0.7645    4.3366 H   0  0
    0.3206    2.3220   -3.2297 H   0  0
    1.6431    1.4172   -3.9037 H   0  0
    1.5098    2.4513   -1.0310 H   0  0
    2.3417    3.2473   -2.3270 H   0  0
    3.8960    1.3590   -2.6126 H   0  0
    3.1079    0.4312   -1.3790 H   0  0
    4.1857    3.1940   -0.6593 H   0  0
    5.3096    1.8964   -0.8920 H   0  0
    4.7564    2.1550    1.4812 H   0  0
    4.3590    0.5621    0.8886 H   0  0
    0.7994    3.0830    3.9143 H   0  0
    0.2493    2.7489    2.3037 H   0  0
   -3.2392   -2.1658    1.2252 H   0  0
   -2.9451   -1.5129    2.8315 H   0  0
   -3.2104   -0.4253    1.4720 H   0  0
   -2.8937   -1.4509   -5.9076 H   0  0
   -3.2122   -3.1280   -5.4994 H   0  0
   -3.6098   -1.8612   -4.3618 H   0  0
   -0.4753    1.7034    5.8703 H   0  0
    1.3000   -3.4874   -0.7542 H   0  0
    0.8321   -2.9829    0.8337 H   0  0
   -0.2357   -4.0467   -0.0969 H   0  0
   -2.7654    1.3562    6.7036 H   0  0
   -4.6936    1.6028    5.1881 H   0  0
   -2.0837    2.5660    1.9466 H   0  0
   -4.3507    2.2058    2.8227 H   0  0
  1 14  1  0
  1 22  1  0
  1 33  1  0
  1 34  1  0
  2  3  1  0
  2 18  1  0
  2 35  1  0
  3  4  1  0
  3  5  2  0
  4  6  1  0
  4  7  1  0
  4 36  1  0
  6 15  1  0
  6 37  1  0
  6 38  1  0
  7  8  1  0
  7 28  1  0
  8  9  1  0
  8 10  2  0
  9 11  1  0
  9 24  1  0
  9 39  1  0
 11 12  1  0
 11 40  1  0
 12 13  2  0
 12 17  1  0
 14 17  1  0
 14 41  1  0
 15 16  1  0
 15 25  1  0
 15 42  1  0
 16 43  1  0
 16 44  1  0
 16 45  1  0
 17 23  1  0
 17 46  1  0
 18 19  1  0
 18 47  1  0
 18 48  1  0
 19 20  1  0
 19 49  1  0
 19 50  1  0
 20 21  1  0
 20 51  1  0
 20 52  1  0
 21 22  1  0
 21 53  1  0
 21 54  1  0
 22 55  1  0
 22 56  1  0
 23 26  1  0
 23 57  1  0
 23 58  1  0
 24 59  1  0
 24 60  1  0
 24 61  1  0
 25 62  1  0
 25 63  1  0
 25 64  1  0
 26 27  2  0
 26 31  1  0
 27 29  1  0
 27 65  1  0
 28 66  1  0
 28 67  1  0
 28 68  1  0
 29 30  2  0
 29 69  1  0
 30 32  1  0
 30 70  1  0
 31 32  2  0
 31 71  1  0
 32 72  1  0
M  END
> <SourceTag>
input_coordinates_MD

> <Mol_conf_name>
5_3_neutral

> <FormalCharge>
0

> <molecule_nr>
5

> <input_conf>
3

$$$$

  SciTegic09092017303D

 72 73  0  0  1  0            999 V2000
    0.6309    2.7601    2.2124 C   0  0
    0.5380    0.2184   -2.9560 N   0  0
    1.1108   -0.9454   -3.2748 C   0  0
    0.4007   -2.2327   -2.7991 C   0  0  2  0  0  0
    2.1672   -1.0387   -3.8956 O   0  0
   -0.6663   -2.7266   -3.8185 C   0  0
   -0.1476   -2.1821   -1.4099 N   0  0
   -1.2575   -1.4794   -1.0338 C   0  0
   -1.8444   -1.6322    0.3826 C   0  0  1  0  0  0
   -1.8355   -0.6898   -1.7836 O   0  0
   -1.3575   -0.5306    1.2038 N   0  0
   -0.7290   -0.6447    2.3792 C   0  0
   -0.4586   -1.7338    2.8901 O   0  0
   -0.5395    1.8857    2.2739 N   0  0
   -0.1259   -3.1341   -5.2103 C   0  0
    0.9176   -4.2686   -5.1263 C   0  0
   -0.3299    0.6682    3.1247 C   0  0  1  0  0  0
    1.0541    1.5482   -3.2672 C   0  0
    2.3904    1.9040   -2.5773 C   0  0
    2.4917    1.5895   -1.0681 C   0  0
    1.4034    2.2501   -0.2014 C   0  0
    1.7337    2.1861    1.3028 C   0  0
   -1.1077    0.7959    4.4602 C   0  0
   -3.3850   -1.5892    0.3683 C   0  0
   -1.2838   -3.4786   -6.1717 C   0  0
   -0.7604    2.0067    5.3123 C   0  0
   -1.5401    3.1814    5.2405 C   0  0
    0.6539   -2.9608   -0.4525 C   0  0
   -1.1563    4.3129    5.9483 C   0  0
    0.0065    4.3028    6.7087 C   0  0
    0.4349    2.0221    6.0620 C   0  0
    0.8009    3.1642    6.7619 C   0  0
    0.3230    3.7334    1.8245 H   0  0
    1.0178    2.9495    3.2168 H   0  0
   -0.3588    0.1570   -2.4754 H   0  0
    1.1858   -2.9895   -2.8048 H   0  0
   -1.1984   -3.5769   -3.3905 H   0  0
   -1.4149   -1.9447   -3.9548 H   0  0
   -1.5689   -2.5997    0.8028 H   0  0
   -1.4494    0.4122    0.8444 H   0  0
   -1.2779    2.4270    2.7124 H   0  0
    0.3758   -2.2662   -5.6424 H   0  0
    0.8737   -4.7982   -4.1743 H   0  0
    0.7962   -5.0145   -5.9119 H   0  0
    1.9269   -3.8669   -5.2280 H   0  0
    0.7187    0.5192    3.3937 H   0  0
    0.2938    2.2680   -2.9583 H   0  0
    1.1507    1.6613   -4.3497 H   0  0
    2.5962    2.9627   -2.7409 H   0  0
    3.1943    1.3728   -3.0895 H   0  0
    3.4762    1.9106   -0.7231 H   0  0
    2.4682    0.5090   -0.9144 H   0  0
    0.4441    1.7647   -0.3904 H   0  0
    1.2789    3.2940   -0.4942 H   0  0
    2.6462    2.7570    1.4791 H   0  0
    1.9732    1.1623    1.5906 H   0  0
   -2.1836    0.7927    4.2755 H   0  0
   -0.9169   -0.0881    5.0726 H   0  0
   -3.7905   -2.3643   -0.2830 H   0  0
   -3.7913   -1.7544    1.3662 H   0  0
   -3.7629   -0.6304    0.0102 H   0  0
   -1.2124   -2.8934   -7.0894 H   0  0
   -1.2961   -4.5299   -6.4603 H   0  0
   -2.2597   -3.2644   -5.7344 H   0  0
   -2.4417    3.2071    4.6448 H   0  0
    1.7177   -2.8590   -0.6728 H   0  0
    0.5364   -2.6418    0.5830 H   0  0
    0.4016   -4.0199   -0.5170 H   0  0
   -1.7621    5.2072    5.9032 H   0  0
    0.2994    5.1887    7.2550 H   0  0
    1.0697    1.1476    6.0947 H   0  0
    1.7114    3.1694    7.3447 H   0  0
  1 14  1  0
  1 22  1  0
  1 33  1  0
  1 34  1  0
  2  3  1  0
  2 18  1  0
  2 35  1  0
  3  4  1  0
  3  5  2  0
  4  6  1  0
  4  7  1  0
  4 36  1  0
  6 15  1  0
  6 37  1  0
  6 38  1  0
  7  8  1  0
  7 28  1  0
  8  9  1  0
  8 10  2  0
  9 11  1  0
  9 24  1  0
  9 39  1  0
 11 12  1  0
 11 40  1  0
 12 13  2  0
 12 17  1  0
 14 17  1  0
 14 41  1  0
 15 16  1  0
 15 25  1  0
 15 42  1  0
 16 43  1  0
 16 44  1  0
 16 45  1  0
 17 23  1  0
 17 46  1  0
 18 19  1  0
 18 47  1  0
 18 48  1  0
 19 20  1  0
 19 49  1  0
 19 50  1  0
 20 21  1  0
 20 51  1  0
 20 52  1  0
 21 22  1  0
 21 53  1  0
 21 54  1  0
 22 55  1  0
 22 56  1  0
 23 26  1  0
 23 57  1  0
 23 58  1  0
 24 59  1  0
 24 60  1  0
 24 61  1  0
 25 62  1  0
 25 63  1  0
 25 64  1  0
 26 27  2  0
 26 31  1  0
 27 29  1  0
 27 65  1  0
 28 66  1  0
 28 67  1  0
 28 68  1  0
 29 30  2  0
 29 69  1  0
 30 32  1  0
 30 70  1  0
 31 32  2  0
 31 71  1  0
 32 72  1  0
M  END
> <SourceTag>
input_coordinates_MD

> <Mol_conf_name>
5_4_neutral

> <FormalCharge>
0

> <molecule_nr>
5

> <input_conf>
4

$$$$

  SciTegic09092017303D

 72 73  0  0  1  0            999 V2000
    0.9956    3.9188    1.6929 C   0  0
    2.1508   -0.8213   -1.8780 N   0  0
    0.8854   -0.4624   -2.1254 C   0  0
   -0.2525   -1.4659   -1.8074 C   0  0  2  0  0  0
    0.5730    0.6417   -2.5673 O   0  0
    0.2198   -2.9368   -1.6239 C   0  0
   -1.3483   -1.3293   -2.8086 N   0  0
   -2.4785   -0.5708   -2.6587 C   0  0
   -2.8073    0.1665   -1.3318 C   0  0  1  0  0  0
   -3.3040   -0.4445   -3.5663 O   0  0
   -1.6913    0.9680   -0.8268 N   0  0
   -1.5316    1.2902    0.4668 C   0  0
   -2.4356    1.1643    1.2965 O   0  0
   -0.2354    3.1496    1.4882 N   0  0
   -0.8895   -3.9004   -1.1405 C   0  0
   -0.3917   -5.3616   -1.1444 C   0  0
   -0.1184    1.7799    0.9150 C   0  0  1  0  0  0
    3.3305    0.0089   -2.1459 C   0  0
    3.6812    0.9809   -0.9970 C   0  0
    3.0046    2.3682   -1.0945 C   0  0
    3.0176    3.1504    0.2359 C   0  0
    1.8389    4.1445    0.4144 C   0  0
    0.5839    0.7552    1.8565 C   0  0
   -4.0781    1.0442   -1.4336 C   0  0
   -1.4714   -3.4850    0.2293 C   0  0
    0.0055    0.5152    3.2473 C   0  0
   -0.9855   -0.4694    3.4515 C   0  0
   -1.1079   -1.9991   -4.1056 C   0  0
   -1.5591   -0.6327    4.7054 C   0  0
   -1.1768    0.1841    5.7618 C   0  0
    0.3581    1.3581    4.3233 C   0  0
   -0.2257    1.1783    5.5704 C   0  0
    0.6922    4.8933    2.0814 H   0  0
    1.6040    3.4809    2.4850 H   0  0
    2.3208   -1.7444   -1.5071 H   0  0
   -0.6205   -1.1792   -0.8262 H   0  0
    0.6580   -3.3015   -2.5542 H   0  0
    1.0249   -2.9747   -0.8887 H   0  0
   -3.0127   -0.6236   -0.6070 H   0  0
   -0.9245    1.1131   -1.4814 H   0  0
   -0.7336    3.0627    2.3718 H   0  0
   -1.7082   -3.8579   -1.8606 H   0  0
    0.6003   -5.4589   -1.5868 H   0  0
   -0.3292   -5.7912   -0.1443 H   0  0
   -1.0612   -5.9971   -1.7254 H   0  0
    0.4790    1.8143    0.0091 H   0  0
    3.2338    0.5486   -3.0924 H   0  0
    4.1717   -0.6715   -2.2924 H   0  0
    4.7616    1.1318   -0.9726 H   0  0
    3.4382    0.5008   -0.0474 H   0  0
    1.9818    2.2510   -1.4352 H   0  0
    3.4778    2.9624   -1.8783 H   0  0
    3.9663    3.6835    0.3222 H   0  0
    3.0351    2.4541    1.0725 H   0  0
    1.1909    4.1787   -0.4631 H   0  0
    2.2629    5.1479    0.4715 H   0  0
    0.6416   -0.2095    1.3496 H   0  0
    1.6243    1.0443    1.9875 H   0  0
   -4.9349    0.4613   -1.7741 H   0  0
   -4.3534    1.4755   -0.4714 H   0  0
   -3.9373    1.8639   -2.1388 H   0  0
   -2.4472   -3.0139    0.1062 H   0  0
   -1.6178   -4.3316    0.9004 H   0  0
   -0.8314   -2.7749    0.7536 H   0  0
   -1.3125   -1.0930    2.6318 H   0  0
   -1.1410   -3.0826   -3.9941 H   0  0
   -1.8333   -1.7389   -4.8784 H   0  0
   -0.1259   -1.7311   -4.4968 H   0  0
   -2.3144   -1.3911    4.8561 H   0  0
   -1.6305    0.0532    6.7343 H   0  0
    1.0910    2.1396    4.1896 H   0  0
    0.0571    1.8182    6.3945 H   0  0
  1 14  1  0
  1 22  1  0
  1 33  1  0
  1 34  1  0
  2  3  1  0
  2 18  1  0
  2 35  1  0
  3  4  1  0
  3  5  2  0
  4  6  1  0
  4  7  1  0
  4 36  1  0
  6 15  1  0
  6 37  1  0
  6 38  1  0
  7  8  1  0
  7 28  1  0
  8  9  1  0
  8 10  2  0
  9 11  1  0
  9 24  1  0
  9 39  1  0
 11 12  1  0
 11 40  1  0
 12 13  2  0
 12 17  1  0
 14 17  1  0
 14 41  1  0
 15 16  1  0
 15 25  1  0
 15 42  1  0
 16 43  1  0
 16 44  1  0
 16 45  1  0
 17 23  1  0
 17 46  1  0
 18 19  1  0
 18 47  1  0
 18 48  1  0
 19 20  1  0
 19 49  1  0
 19 50  1  0
 20 21  1  0
 20 51  1  0
 20 52  1  0
 21 22  1  0
 21 53  1  0
 21 54  1  0
 22 55  1  0
 22 56  1  0
 23 26  1  0
 23 57  1  0
 23 58  1  0
 24 59  1  0
 24 60  1  0
 24 61  1  0
 25 62  1  0
 25 63  1  0
 25 64  1  0
 26 27  2  0
 26 31  1  0
 27 29  1  0
 27 65  1  0
 28 66  1  0
 28 67  1  0
 28 68  1  0
 29 30  2  0
 29 69  1  0
 30 32  1  0
 30 70  1  0
 31 32  2  0
 31 71  1  0
 32 72  1  0
M  END
> <SourceTag>
input_coordinates_MD

> <Mol_conf_name>
5_5_neutral

> <FormalCharge>
0

> <molecule_nr>
5

> <input_conf>
5

$$$$

  SciTegic09092017303D

 72 73  0  0  1  0            999 V2000
    2.1288    3.0168    0.7077 C   0  0
    1.5585   -1.1166   -2.2013 N   0  0
    0.8057   -2.1666   -1.8667 C   0  0
   -0.6742   -1.8871   -1.5121 C   0  0  2  0  0  0
    1.2240   -3.3210   -1.8424 O   0  0
   -1.0608   -0.3862   -1.3544 C   0  0
   -1.2539   -2.7031   -0.4090 N   0  0
   -0.8055   -2.8806    0.8726 C   0  0
    0.4408   -2.1438    1.4115 C   0  0  1  0  0  0
   -1.4161   -3.5729    1.6903 O   0  0
    0.0818   -0.7522    1.6530 N   0  5
    0.9365    0.2702    1.7757 C   0  0
    2.1574    0.0956    1.7934 O   0  0
    0.7394    2.5510    0.7092 N   0  3
   -1.3066    0.3685   -2.6829 C   0  0
   -2.5127   -0.2012   -3.4613 C   0  0
    0.3427    1.7245    1.8904 C   0  0  1  0  0  0
    2.9508   -1.1566   -2.6347 C   0  0
    3.3225    0.1324   -3.4020 C   0  0
    3.5995    1.3894   -2.5375 C   0  0
    2.5365    1.6816   -1.4626 C   0  0
    2.6962    3.0286   -0.7252 C   0  0
   -1.2052    1.8386    2.0387 C   0  0
    0.9805   -2.7733    2.7163 C   0  0
   -1.4277    1.8886   -2.4400 C   0  0
   -1.8802    0.9783    3.0977 C   0  0
   -1.5455    1.1324    4.4593 C   0  0
   -2.5063   -3.3635   -0.8209 C   0  0
   -2.1220    0.3027    5.4116 C   0  0
   -3.0248   -0.6818    5.0293 C   0  0
   -2.8062   -0.0208    2.7236 C   0  0
   -3.3655   -0.8426    3.6922 C   0  0
    2.1814    4.0148    1.1474 H   0  0
    2.7687    2.3903    1.3306 H   0  0
    1.1451   -0.1983   -2.1243 H   0  0
   -1.1626   -2.2301   -2.4252 H   0  0
   -1.9642   -0.3005   -0.7494 H   0  0
   -0.2889    0.1321   -0.7872 H   0  0
    1.2496   -2.1963    0.6872 H   0  0
    0.1436    3.3676    0.6341 H   0  0
   -0.4315    0.2348   -3.3199 H   0  0
   -3.0921   -0.9072   -2.8660 H   0  0
   -3.2061    0.5698   -3.7975 H   0  0
   -2.1789   -0.7317   -4.3540 H   0  0
    0.7790    2.1275    2.8074 H   0  0
    3.1177   -2.0233   -3.2803 H   0  0
    3.6061   -1.2921   -1.7710 H   0  0
    2.5402    0.3553   -4.1299 H   0  0
    4.2135   -0.0663   -3.9996 H   0  0
    3.7008    2.2540   -3.1961 H   0  0
    4.5683    1.2793   -2.0465 H   0  0
    2.5777    0.8784   -0.7258 H   0  0
    1.5368    1.6449   -1.8963 H   0  0
    2.2301    3.8239   -1.3081 H   0  0
    3.7528    3.2909   -0.6597 H   0  0
   -1.4543    2.8725    2.2827 H   0  0
   -1.6843    1.6441    1.0774 H   0  0
    1.1825   -3.8365    2.5808 H   0  0
    1.9134   -2.3053    3.0303 H   0  0
    0.2663   -2.6759    3.5353 H   0  0
   -0.7160    2.4376   -3.0580 H   0  0
   -2.4190    2.2801   -2.6684 H   0  0
   -1.2181    2.1602   -1.4050 H   0  0
   -0.8358    1.8873    4.7681 H   0  0
   -2.3194   -4.0334   -1.6613 H   0  0
   -2.9749   -3.9612   -0.0369 H   0  0
   -3.2396   -2.6220   -1.1390 H   0  0
   -1.8626    0.4189    6.4547 H   0  0
   -3.4643   -1.3279    5.7767 H   0  0
   -3.0844   -0.1617    1.6881 H   0  0
   -4.0658   -1.6146    3.4045 H   0  0
    0.6009    1.9908   -0.1197 H   0  0
  1 14  1  0
  1 22  1  0
  1 33  1  0
  1 34  1  0
  2  3  1  0
  2 18  1  0
  2 35  1  0
  3  4  1  0
  3  5  2  0
  4  6  1  0
  4  7  1  0
  4 36  1  0
  6 15  1  0
  6 37  1  0
  6 38  1  0
  7  8  1  0
  7 28  1  0
  8  9  1  0
  8 10  2  0
  9 11  1  0
  9 24  1  0
  9 39  1  0
 11 12  1  0
 12 13  2  0
 12 17  1  0
 14 17  1  0
 14 40  1  0
 14 72  1  0
 15 16  1  0
 15 25  1  0
 15 41  1  0
 16 42  1  0
 16 43  1  0
 16 44  1  0
 17 23  1  0
 17 45  1  0
 18 19  1  0
 18 46  1  0
 18 47  1  0
 19 20  1  0
 19 48  1  0
 19 49  1  0
 20 21  1  0
 20 50  1  0
 20 51  1  0
 21 22  1  0
 21 52  1  0
 21 53  1  0
 22 54  1  0
 22 55  1  0
 23 26  1  0
 23 56  1  0
 23 57  1  0
 24 58  1  0
 24 59  1  0
 24 60  1  0
 25 61  1  0
 25 62  1  0
 25 63  1  0
 26 27  2  0
 26 31  1  0
 27 29  1  0
 27 64  1  0
 28 65  1  0
 28 66  1  0
 28 67  1  0
 29 30  2  0
 29 68  1  0
 30 32  1  0
 30 69  1  0
 31 32  2  0
 31 70  1  0
 32 71  1  0
M  CHG  2  11  -1  14   1
M  END
> <SourceTag>
input_coordinates_MD

> <Mol_conf_name>
5_1_neutral

> <FormalCharge>
0

> <molecule_nr>
5

> <input_conf>
1

$$$$

  SciTegic09092017303D

 73 74  0  0  1  0            999 V2000
    1.8283    1.2690    1.9808 C   0  0
    1.7115   -0.3517   -3.1704 N   0  0
    0.4573   -0.6760   -3.4990 C   0  0
   -0.2802   -1.6954   -2.5974 C   0  0  2  0  0  0
   -0.1265   -0.2059   -4.4725 O   0  0
   -1.1483   -0.9619   -1.5319 C   0  0
    0.5912   -2.7424   -1.9918 N   0  0
    1.4030   -2.5476   -0.9273 C   0  0
    0.9371   -2.9760    0.4707 C   0  0  1  0  0  0
    2.4975   -1.9973   -1.0297 O   0  0
    0.5802   -1.7476    1.1657 N   0  0
    0.2930   -1.5617    2.4560 C   0  0
    0.2573   -2.4701    3.2873 O   0  0
    0.4171    0.9091    1.8608 N   0  3
   -2.2983   -0.0795   -2.0725 C   0  0
   -3.2938   -0.8796   -2.9390 C   0  0
   -0.0195   -0.0919    2.8891 C   0  0  1  0  0  0
    2.5067    0.6772   -3.8283 C   0  0
    3.5553    1.3014   -2.8864 C   0  0
    3.0105    2.1309   -1.6972 C   0  0
    2.4652    1.2958   -0.5197 C   0  0
    2.2721    2.1131    0.7740 C   0  0
   -1.5276    0.0793    3.1890 C   0  0
   -0.2056   -4.0168    0.4908 C   0  0
   -2.9987    0.6672   -0.9177 C   0  0
   -1.9338    1.4660    3.6645 C   0  0
   -2.3677    2.4412    2.7404 C   0  0
    0.8469   -3.9152   -2.8323 C   0  0
   -2.6347    3.7344    3.1695 C   0  0
   -2.4508    4.0819    4.5019 C   0  0
   -1.7154    1.8439    5.0061 C   0  0
   -1.9884    3.1425    5.4151 C   0  0
    1.9797    1.8367    2.9021 H   0  0
    2.4573    0.3788    2.0584 H   0  0
    2.1436   -0.8451   -2.3889 H   0  0
   -0.9753   -2.2201   -3.2537 H   0  0
   -1.5882   -1.6930   -0.8568 H   0  0
   -0.4998   -0.3339   -0.9210 H   0  0
    1.8031   -3.4068    0.9763 H   0  0
    0.6610   -0.8821    0.6429 H   0  0
   -0.1228    1.7545    2.0333 H   0  0
   -1.8648    0.6946   -2.7080 H   0  0
   -3.2058   -1.9548   -2.7807 H   0  0
   -4.3329   -0.6130   -2.7456 H   0  0
   -3.1133   -0.6919   -3.9984 H   0  0
    0.5074    0.0504    3.8366 H   0  0
    1.8671    1.4704   -4.2262 H   0  0
    3.0045    0.2323   -4.6926 H   0  0
    4.1810    1.9581   -3.4927 H   0  0
    4.2292    0.5249   -2.5197 H   0  0
    2.2493    2.8331   -2.0419 H   0  0
    3.8309    2.7482   -1.3263 H   0  0
    3.1544    0.4755   -0.3125 H   0  0
    1.5184    0.8361   -0.7988 H   0  0
    1.5744    2.9353    0.6067 H   0  0
    3.2235    2.5815    1.0294 H   0  0
   -2.1215   -0.1793    2.3108 H   0  0
   -1.8261   -0.6309    3.9631 H   0  0
    0.0622   -4.9002   -0.0893 H   0  0
   -0.4087   -4.3570    1.5063 H   0  0
   -1.1378   -3.6282    0.0859 H   0  0
   -3.0086    1.7425   -1.0997 H   0  0
   -4.0331    0.3540   -0.7744 H   0  0
   -2.4909    0.5108    0.0337 H   0  0
   -2.5017    2.1883    1.6983 H   0  0
    1.3329   -3.6175   -3.7627 H   0  0
    1.4865   -4.6558   -2.3472 H   0  0
   -0.0911   -4.4102   -3.0868 H   0  0
   -2.9817    4.4753    2.4627 H   0  0
   -2.6590    5.0916    4.8280 H   0  0
   -1.3370    1.1262    5.7209 H   0  0
   -1.8330    3.4255    6.4470 H   0  0
    0.2262    0.5590    0.9329 H   0  0
  1 14  1  0
  1 22  1  0
  1 33  1  0
  1 34  1  0
  2  3  1  0
  2 18  1  0
  2 35  1  0
  3  4  1  0
  3  5  2  0
  4  6  1  0
  4  7  1  0
  4 36  1  0
  6 15  1  0
  6 37  1  0
  6 38  1  0
  7  8  1  0
  7 28  1  0
  8  9  1  0
  8 10  2  0
  9 11  1  0
  9 24  1  0
  9 39  1  0
 11 12  1  0
 11 40  1  0
 12 13  2  0
 12 17  1  0
 14 17  1  0
 14 41  1  0
 14 73  1  0
 15 16  1  0
 15 25  1  0
 15 42  1  0
 16 43  1  0
 16 44  1  0
 16 45  1  0
 17 23  1  0
 17 46  1  0
 18 19  1  0
 18 47  1  0
 18 48  1  0
 19 20  1  0
 19 49  1  0
 19 50  1  0
 20 21  1  0
 20 51  1  0
 20 52  1  0
 21 22  1  0
 21 53  1  0
 21 54  1  0
 22 55  1  0
 22 56  1  0
 23 26  1  0
 23 57  1  0
 23 58  1  0
 24 59  1  0
 24 60  1  0
 24 61  1  0
 25 62  1  0
 25 63  1  0
 25 64  1  0
 26 27  2  0
 26 31  1  0
 27 29  1  0
 27 65  1  0
 28 66  1  0
 28 67  1  0
 28 68  1  0
 29 30  2  0
 29 69  1  0
 30 32  1  0
 30 70  1  0
 31 32  2  0
 31 71  1  0
 32 72  1  0
M  CHG  1  14   1
M  END
> <SourceTag>
input_coordinates_MD

> <Mol_conf_name>
5_2_charged

> <FormalCharge>
1

> <molecule_nr>
5

> <input_conf>
2

$$$$

  SciTegic09092017303D

 73 74  0  0  1  0            999 V2000
    2.5959    1.7400    1.3080 C   0  0
    0.4248    0.3734   -2.5028 N   0  0
    0.7511   -0.8794   -2.8335 C   0  0
   -0.1478   -2.0119   -2.2898 C   0  0  2  0  0  0
    1.7046   -1.1677   -3.5531 O   0  0
   -1.5312   -2.0666   -3.0006 C   0  0
   -0.2930   -2.0649   -0.8056 N   0  0
   -0.9947   -1.1592   -0.0607 C   0  0
   -1.2678   -1.3953    1.4430 C   0  0  1  0  0  0
   -1.4780   -0.1271   -0.5353 O   0  0
   -0.6526   -0.3171    2.2075 N   0  0
    0.6271   -0.2884    2.5945 C   0  0
    1.3803   -1.2563    2.4536 O   0  0
    2.5427    1.3393    2.7119 N   0  3
   -1.4899   -2.2943   -4.5310 C   0  0
   -0.7749   -3.6086   -4.9106 C   0  0
    1.1823    1.0262    3.2466 C   0  0  1  0  0  0
    1.0674    1.5822   -3.0151 C   0  0
    2.0197    2.2330   -1.9969 C   0  0
    3.3083    1.4254   -1.7180 C   0  0
    4.2335    2.0774   -0.6645 C   0  0
    4.0285    1.5833    0.7845 C   0  0
    0.2701    2.2921    3.2597 C   0  0
   -2.7811   -1.3931    1.7256 C   0  0
   -2.9061   -2.2063   -5.1393 C   0  0
   -1.1440    2.1422    3.8026 C   0  0
   -1.3543    1.7924    5.1527 C   0  0
    0.3950   -3.2186   -0.2047 C   0  0
   -2.6455    1.5933    5.6229 C   0  0
   -3.7321    1.7313    4.7681 C   0  0
   -2.2573    2.2768    2.9435 C   0  0
   -3.5392    2.0717    3.4351 C   0  0
    1.9252    1.1293    0.7007 H   0  0
    2.2726    2.7777    1.2061 H   0  0
   -0.3696    0.4793   -1.8719 H   0  0
    0.3683   -2.9220   -2.5963 H   0  0
   -2.1296   -2.8575   -2.5467 H   0  0
   -2.0698   -1.1383   -2.8053 H   0  0
   -0.8867   -2.3514    1.7965 H   0  0
   -1.2111    0.5122    2.3594 H   0  0
    3.1576    0.5455    2.8746 H   0  0
   -0.9201   -1.4771   -4.9773 H   0  0
   -0.7084   -4.2987   -4.0691 H   0  0
   -1.2720   -4.1417   -5.7212 H   0  0
    0.2435   -3.4066   -5.2459 H   0  0
    1.3068    0.7352    4.2914 H   0  0
    0.2803    2.2926   -3.2749 H   0  0
    1.6027    1.3879   -3.9489 H   0  0
    1.4694    2.4220   -1.0762 H   0  0
    2.3014    3.2179   -2.3722 H   0  0
    3.8556    1.3297   -2.6578 H   0  0
    3.0676    0.4019   -1.4242 H   0  0
    4.1454    3.1647   -0.7045 H   0  0
    5.2693    1.8671   -0.9372 H   0  0
    4.7161    2.1257    1.4360 H   0  0
    4.3186    0.5328    0.8434 H   0  0
    0.7591    3.0537    3.8691 H   0  0
    0.2089    2.7196    2.2585 H   0  0
   -3.2796   -2.1952    1.1800 H   0  0
   -2.9854   -1.5422    2.7863 H   0  0
   -3.2507   -0.4546    1.4268 H   0  0
   -2.9340   -1.4802   -5.9528 H   0  0
   -3.2526   -3.1573   -5.5446 H   0  0
   -3.6501   -1.8906   -4.4070 H   0  0
   -0.5157    1.6741    5.8251 H   0  0
    1.2597   -3.5167   -0.7994 H   0  0
    0.7918   -3.0122    0.7885 H   0  0
   -0.2761   -4.0760   -0.1421 H   0  0
   -2.8057    1.3269    6.6584 H   0  0
   -4.7340    1.5735    5.1429 H   0  0
   -2.1241    2.5367    1.9014 H   0  0
   -4.3911    2.1764    2.7775 H   0  0
    2.9043    2.1107    3.2544 H   0  0
  1 14  1  0
  1 22  1  0
  1 33  1  0
  1 34  1  0
  2  3  1  0
  2 18  1  0
  2 35  1  0
  3  4  1  0
  3  5  2  0
  4  6  1  0
  4  7  1  0
  4 36  1  0
  6 15  1  0
  6 37  1  0
  6 38  1  0
  7  8  1  0
  7 28  1  0
  8  9  1  0
  8 10  2  0
  9 11  1  0
  9 24  1  0
  9 39  1  0
 11 12  1  0
 11 40  1  0
 12 13  2  0
 12 17  1  0
 14 17  1  0
 14 41  1  0
 14 73  1  0
 15 16  1  0
 15 25  1  0
 15 42  1  0
 16 43  1  0
 16 44  1  0
 16 45  1  0
 17 23  1  0
 17 46  1  0
 18 19  1  0
 18 47  1  0
 18 48  1  0
 19 20  1  0
 19 49  1  0
 19 50  1  0
 20 21  1  0
 20 51  1  0
 20 52  1  0
 21 22  1  0
 21 53  1  0
 21 54  1  0
 22 55  1  0
 22 56  1  0
 23 26  1  0
 23 57  1  0
 23 58  1  0
 24 59  1  0
 24 60  1  0
 24 61  1  0
 25 62  1  0
 25 63  1  0
 25 64  1  0
 26 27  2  0
 26 31  1  0
 27 29  1  0
 27 65  1  0
 28 66  1  0
 28 67  1  0
 28 68  1  0
 29 30  2  0
 29 69  1  0
 30 32  1  0
 30 70  1  0
 31 32  2  0
 31 71  1  0
 32 72  1  0
M  CHG  1  14   1
M  END
> <SourceTag>
input_coordinates_MD

> <Mol_conf_name>
5_3_charged

> <FormalCharge>
1

> <molecule_nr>
5

> <input_conf>
3

$$$$

  SciTegic09092017303D

 73 74  0  0  1  0            999 V2000
    0.6420    2.7380    2.1940 C   0  0
    0.5492    0.1963   -2.9744 N   0  0
    1.1220   -0.9675   -3.2932 C   0  0
    0.4119   -2.2548   -2.8175 C   0  0  2  0  0  0
    2.1784   -1.0608   -3.9140 O   0  0
   -0.6551   -2.7487   -3.8369 C   0  0
   -0.1364   -2.2042   -1.4283 N   0  0
   -1.2463   -1.5015   -1.0522 C   0  0
   -1.8332   -1.6543    0.3642 C   0  0  1  0  0  0
   -1.8243   -0.7119   -1.8019 O   0  0
   -1.3463   -0.5527    1.1854 N   0  0
   -0.7178   -0.6668    2.3608 C   0  0
   -0.4474   -1.7559    2.8718 O   0  0
   -0.5283    1.8636    2.2555 N   0  3
   -0.1147   -3.1562   -5.2287 C   0  0
    0.9288   -4.2907   -5.1447 C   0  0
   -0.3187    0.6461    3.1064 C   0  0  1  0  0  0
    1.0652    1.5261   -3.2855 C   0  0
    2.4016    1.8819   -2.5957 C   0  0
    2.5029    1.5674   -1.0865 C   0  0
    1.4145    2.2280   -0.2197 C   0  0
    1.7449    2.1640    1.2845 C   0  0
   -1.0965    0.7738    4.4418 C   0  0
   -3.3738   -1.6112    0.3499 C   0  0
   -1.2726   -3.5007   -6.1901 C   0  0
   -0.7492    1.9846    5.2939 C   0  0
   -1.5289    3.1593    5.2221 C   0  0
    0.6651   -2.9829   -0.4709 C   0  0
   -1.1451    4.2908    5.9299 C   0  0
    0.0177    4.2807    6.6903 C   0  0
    0.4461    2.0000    6.0436 C   0  0
    0.8121    3.1421    6.7435 C   0  0
    0.3342    3.7113    1.8061 H   0  0
    1.0290    2.9274    3.1984 H   0  0
   -0.3476    0.1349   -2.4938 H   0  0
    1.1970   -3.0116   -2.8232 H   0  0
   -1.1872   -3.5990   -3.4088 H   0  0
   -1.4037   -1.9668   -3.9732 H   0  0
   -1.5577   -2.6218    0.7844 H   0  0
   -1.4382    0.3901    0.8261 H   0  0
   -1.2667    2.4049    2.6940 H   0  0
    0.3870   -2.2883   -5.6608 H   0  0
    0.8849   -4.8203   -4.1927 H   0  0
    0.8074   -5.0366   -5.9303 H   0  0
    1.9380   -3.8890   -5.2464 H   0  0
    0.7298    0.4971    3.3753 H   0  0
    0.3050    2.2459   -2.9767 H   0  0
    1.1619    1.6392   -4.3681 H   0  0
    2.6074    2.9406   -2.7593 H   0  0
    3.2055    1.3507   -3.1079 H   0  0
    3.4874    1.8885   -0.7415 H   0  0
    2.4794    0.4869   -0.9328 H   0  0
    0.4553    1.7426   -0.4088 H   0  0
    1.2901    3.2719   -0.5126 H   0  0
    2.6574    2.7349    1.4607 H   0  0
    1.9844    1.1402    1.5722 H   0  0
   -2.1724    0.7706    4.2571 H   0  0
   -0.9057   -0.1102    5.0542 H   0  0
   -3.7793   -2.3864   -0.3014 H   0  0
   -3.7801   -1.7765    1.3478 H   0  0
   -3.7517   -0.6525   -0.0082 H   0  0
   -1.2012   -2.9155   -7.1078 H   0  0
   -1.2849   -4.5520   -6.4787 H   0  0
   -2.2485   -3.2865   -5.7528 H   0  0
   -2.4305    3.1851    4.6264 H   0  0
    1.7289   -2.8811   -0.6912 H   0  0
    0.5476   -2.6639    0.5646 H   0  0
    0.4128   -4.0420   -0.5354 H   0  0
   -1.7509    5.1851    5.8848 H   0  0
    0.3106    5.1666    7.2366 H   0  0
    1.0809    1.1255    6.0763 H   0  0
    1.7226    3.1473    7.3263 H   0  0
   -0.8059    1.5909    1.3235 H   0  0
  1 14  1  0
  1 22  1  0
  1 33  1  0
  1 34  1  0
  2  3  1  0
  2 18  1  0
  2 35  1  0
  3  4  1  0
  3  5  2  0
  4  6  1  0
  4  7  1  0
  4 36  1  0
  6 15  1  0
  6 37  1  0
  6 38  1  0
  7  8  1  0
  7 28  1  0
  8  9  1  0
  8 10  2  0
  9 11  1  0
  9 24  1  0
  9 39  1  0
 11 12  1  0
 11 40  1  0
 12 13  2  0
 12 17  1  0
 14 17  1  0
 14 41  1  0
 14 73  1  0
 15 16  1  0
 15 25  1  0
 15 42  1  0
 16 43  1  0
 16 44  1  0
 16 45  1  0
 17 23  1  0
 17 46  1  0
 18 19  1  0
 18 47  1  0
 18 48  1  0
 19 20  1  0
 19 49  1  0
 19 50  1  0
 20 21  1  0
 20 51  1  0
 20 52  1  0
 21 22  1  0
 21 53  1  0
 21 54  1  0
 22 55  1  0
 22 56  1  0
 23 26  1  0
 23 57  1  0
 23 58  1  0
 24 59  1  0
 24 60  1  0
 24 61  1  0
 25 62  1  0
 25 63  1  0
 25 64  1  0
 26 27  2  0
 26 31  1  0
 27 29  1  0
 27 65  1  0
 28 66  1  0
 28 67  1  0
 28 68  1  0
 29 30  2  0
 29 69  1  0
 30 32  1  0
 30 70  1  0
 31 32  2  0
 31 71  1  0
 32 72  1  0
M  CHG  1  14   1
M  END
> <SourceTag>
input_coordinates_MD

> <Mol_conf_name>
5_4_charged

> <FormalCharge>
1

> <molecule_nr>
5

> <input_conf>
4

$$$$

  SciTegic09092017303D

 73 74  0  0  1  0            999 V2000
    1.0068    3.8683    1.6810 C   0  0
    2.1621   -0.8718   -1.8899 N   0  0
    0.8966   -0.5129   -2.1373 C   0  0
   -0.2412   -1.5163   -1.8192 C   0  0  2  0  0  0
    0.5843    0.5912   -2.5792 O   0  0
    0.2311   -2.9873   -1.6357 C   0  0
   -1.3370   -1.3798   -2.8204 N   0  0
   -2.4672   -0.6213   -2.6706 C   0  0
   -2.7960    0.1160   -1.3436 C   0  0  1  0  0  0
   -3.2927   -0.4950   -3.5782 O   0  0
   -1.6800    0.9175   -0.8387 N   0  0
   -1.5203    1.2398    0.4550 C   0  0
   -2.4243    1.1138    1.2846 O   0  0
   -0.2242    3.0991    1.4763 N   0  3
   -0.8782   -3.9509   -1.1524 C   0  0
   -0.3805   -5.4121   -1.1562 C   0  0
   -0.1071    1.7294    0.9032 C   0  0  1  0  0  0
    3.3417   -0.0416   -2.1578 C   0  0
    3.6925    0.9304   -1.0088 C   0  0
    3.0159    2.3177   -1.1063 C   0  0
    3.0289    3.0999    0.2241 C   0  0
    1.8501    4.0940    0.4026 C   0  0
    0.5952    0.7047    1.8446 C   0  0
   -4.0668    0.9937   -1.4454 C   0  0
   -1.4601   -3.5355    0.2174 C   0  0
    0.0168    0.4647    3.2355 C   0  0
   -0.9742   -0.5199    3.4397 C   0  0
   -1.0966   -2.0496   -4.1174 C   0  0
   -1.5478   -0.6832    4.6935 C   0  0
   -1.1655    0.1336    5.7499 C   0  0
    0.3694    1.3076    4.3115 C   0  0
   -0.2144    1.1278    5.5585 C   0  0
    0.7034    4.8428    2.0695 H   0  0
    1.6153    3.4304    2.4731 H   0  0
    2.3321   -1.7949   -1.5189 H   0  0
   -0.6093   -1.2297   -0.8381 H   0  0
    0.6693   -3.3519   -2.5660 H   0  0
    1.0361   -3.0252   -0.9006 H   0  0
   -3.0014   -0.6741   -0.6188 H   0  0
   -0.9133    1.0627   -1.4932 H   0  0
   -0.7223    3.0122    2.3600 H   0  0
   -1.6970   -3.9084   -1.8725 H   0  0
    0.6116   -5.5094   -1.5986 H   0  0
   -0.3179   -5.8416   -0.1561 H   0  0
   -1.0500   -6.0476   -1.7373 H   0  0
    0.4902    1.7638   -0.0027 H   0  0
    3.2451    0.4981   -3.1042 H   0  0
    4.1829   -0.7220   -2.3042 H   0  0
    4.7728    1.0813   -0.9844 H   0  0
    3.4495    0.4503   -0.0592 H   0  0
    1.9930    2.2005   -1.4471 H   0  0
    3.4890    2.9119   -1.8901 H   0  0
    3.9775    3.6330    0.3104 H   0  0
    3.0464    2.4036    1.0606 H   0  0
    1.2021    4.1282   -0.4749 H   0  0
    2.2742    5.0975    0.4596 H   0  0
    0.6529   -0.2600    1.3377 H   0  0
    1.6356    0.9938    1.9756 H   0  0
   -4.9236    0.4109   -1.7860 H   0  0
   -4.3421    1.4250   -0.4832 H   0  0
   -3.9260    1.8135   -2.1506 H   0  0
   -2.4359   -3.0644    0.0943 H   0  0
   -1.6065   -4.3821    0.8886 H   0  0
   -0.8202   -2.8254    0.7417 H   0  0
   -1.3012   -1.1435    2.6200 H   0  0
   -1.1298   -3.1331   -4.0060 H   0  0
   -1.8220   -1.7893   -4.8902 H   0  0
   -0.1147   -1.7815   -4.5087 H   0  0
   -2.3031   -1.4416    4.8442 H   0  0
   -1.6192    0.0027    6.7225 H   0  0
    1.1022    2.0891    4.1778 H   0  0
    0.0684    1.7677    6.3826 H   0  0
   -0.8115    3.6348    0.8533 H   0  0
  1 14  1  0
  1 22  1  0
  1 33  1  0
  1 34  1  0
  2  3  1  0
  2 18  1  0
  2 35  1  0
  3  4  1  0
  3  5  2  0
  4  6  1  0
  4  7  1  0
  4 36  1  0
  6 15  1  0
  6 37  1  0
  6 38  1  0
  7  8  1  0
  7 28  1  0
  8  9  1  0
  8 10  2  0
  9 11  1  0
  9 24  1  0
  9 39  1  0
 11 12  1  0
 11 40  1  0
 12 13  2  0
 12 17  1  0
 14 17  1  0
 14 41  1  0
 14 73  1  0
 15 16  1  0
 15 25  1  0
 15 42  1  0
 16 43  1  0
 16 44  1  0
 16 45  1  0
 17 23  1  0
 17 46  1  0
 18 19  1  0
 18 47  1  0
 18 48  1  0
 19 20  1  0
 19 49  1  0
 19 50  1  0
 20 21  1  0
 20 51  1  0
 20 52  1  0
 21 22  1  0
 21 53  1  0
 21 54  1  0
 22 55  1  0
 22 56  1  0
 23 26  1  0
 23 57  1  0
 23 58  1  0
 24 59  1  0
 24 60  1  0
 24 61  1  0
 25 62  1  0
 25 63  1  0
 25 64  1  0
 26 27  2  0
 26 31  1  0
 27 29  1  0
 27 65  1  0
 28 66  1  0
 28 67  1  0
 28 68  1  0
 29 30  2  0
 29 69  1  0
 30 32  1  0
 30 70  1  0
 31 32  2  0
 31 71  1  0
 32 72  1  0
M  CHG  1  14   1
M  END
> <SourceTag>
input_coordinates_MD

> <Mol_conf_name>
5_5_charged

> <FormalCharge>
1

> <molecule_nr>
5

> <input_conf>
5

$$$$

  SciTegic09092017303D

 69 70  0  0  1  0            999 V2000
    2.3012   -0.1893   -0.8958 C   0  0
    2.6044   -0.2179    0.6084 C   0  0  2  0  0  0
    1.0320   -0.4114   -1.2608 N   0  0
    3.2135    0.0238   -1.6897 O   0  0
    3.1567   -1.6125    0.9762 C   0  0
    1.3970    0.1252    1.3677 N   0  0
    1.2062    0.0535    2.6911 C   0  0
    0.5427   -0.4622   -2.6351 C   0  0  1  0  0  0
   -0.7483   -1.3010   -2.6404 C   0  0
    0.3801    0.9776   -3.1997 C   0  0
   -0.7541   -2.3950   -1.8630 N   0  0
   -1.7252   -0.9388   -3.2907 O   0  0
   -1.9106   -3.2771   -1.6998 C   0  0
   -0.2376    0.3926    3.1851 C   0  0  2  0  0  0
    2.0731   -0.2857    3.5002 O   0  0
   -0.2820    1.7085    3.9954 C   0  0
   -0.8029   -0.7307    3.9929 N   0  0
   -0.9512   -2.0343    3.3396 C   0  0
   -1.9470   -2.0031    2.1662 C   0  0
   -3.0266   -2.6775   -0.8090 C   0  0
   -3.3025   -3.4486    0.5003 C   0  0
   -2.1728   -3.3982    1.5496 C   0  0
    0.1536    2.9542    3.2360 C   0  0
   -0.3134    4.6621    1.5791 C   0  0
   -0.7450    3.5963    2.3577 C   0  0
    1.0092    5.0833    1.6396 C   0  0
    1.5027    3.3693    3.2587 C   0  0
    1.9145    4.4364    2.4715 C   0  0
    0.2774    1.0779   -4.7408 C   0  0
   -0.0857    2.5145   -5.1762 C   0  0
    1.5514    0.5594   -5.4440 C   0  0
    3.3642    0.5385    0.8124 H   0  0
    0.3495   -0.6645   -0.5629 H   0  0
    2.3807   -2.3774    0.9415 H   0  0
    3.9476   -1.9150    0.2878 H   0  0
    3.5959   -1.6237    1.9733 H   0  0
    0.6595    0.5499    0.8265 H   0  0
    1.2752   -1.0077   -3.2325 H   0  0
   -0.5011    1.4315   -2.7425 H   0  0
    1.2221    1.5958   -2.8850 H   0  0
    0.0953   -2.6496   -1.3801 H   0  0
   -2.3206   -3.5201   -2.6846 H   0  0
   -1.5691   -4.2330   -1.2979 H   0  0
   -0.8683    0.5565    2.3095 H   0  0
   -1.3044    1.8750    4.3380 H   0  0
    0.3223    1.6166    4.8996 H   0  0
   -0.2472   -0.8361    4.8391 H   0  0
   -1.3088   -2.7442    4.0884 H   0  0
    0.0172   -2.4190    3.0125 H   0  0
   -1.5915   -1.3303    1.3877 H   0  0
   -2.8972   -1.5989    2.5190 H   0  0
   -2.8374   -1.6255   -0.5911 H   0  0
   -3.9482   -2.6667   -1.3931 H   0  0
   -4.2193   -3.0648    0.9520 H   0  0
   -3.5185   -4.4909    0.2583 H   0  0
   -2.4251   -4.0971    2.3494 H   0  0
   -1.2415   -3.7687    1.1184 H   0  0
   -1.0074    5.1610    0.9171 H   0  0
   -1.7716    3.2639    2.2879 H   0  0
    1.3384    5.9115    1.0275 H   0  0
    2.2213    2.8559    3.8833 H   0  0
    2.9462    4.7584    2.4993 H   0  0
   -0.5500    0.4453   -5.0663 H   0  0
    0.7046    2.9982   -5.7504 H   0  0
   -0.9817    2.5151   -5.7981 H   0  0
   -0.2917    3.1632   -4.3240 H   0  0
    2.3870    0.4497   -4.7511 H   0  0
    1.3721   -0.4183   -5.8928 H   0  0
    1.8910    1.2144   -6.2463 H   0  0
  1  2  1  0
  1  3  1  0
  1  4  2  0
  2  5  1  0
  2  6  1  0
  2 32  1  0
  3  8  1  0
  3 33  1  0
  5 34  1  0
  5 35  1  0
  5 36  1  0
  6  7  1  0
  6 37  1  0
  7 14  1  0
  7 15  2  0
  8  9  1  0
  8 10  1  0
  8 38  1  0
  9 11  1  0
  9 12  2  0
 10 29  1  0
 10 39  1  0
 10 40  1  0
 11 13  1  0
 11 41  1  0
 13 20  1  0
 13 42  1  0
 13 43  1  0
 14 16  1  0
 14 17  1  0
 14 44  1  0
 16 23  1  0
 16 45  1  0
 16 46  1  0
 17 18  1  0
 17 47  1  0
 18 19  1  0
 18 48  1  0
 18 49  1  0
 19 22  1  0
 19 50  1  0
 19 51  1  0
 20 21  1  0
 20 52  1  0
 20 53  1  0
 21 22  1  0
 21 54  1  0
 21 55  1  0
 22 56  1  0
 22 57  1  0
 23 25  2  0
 23 27  1  0
 24 25  1  0
 24 26  2  0
 24 58  1  0
 25 59  1  0
 26 28  1  0
 26 60  1  0
 27 28  2  0
 27 61  1  0
 28 62  1  0
 29 30  1  0
 29 31  1  0
 29 63  1  0
 30 64  1  0
 30 65  1  0
 30 66  1  0
 31 67  1  0
 31 68  1  0
 31 69  1  0
M  END
> <SourceTag>
input_coordinates_MD

> <Mol_conf_name>
2_1_neutral

> <FormalCharge>
0

> <molecule_nr>
2

> <input_conf>
1

$$$$

  SciTegic09092017303D

 70 71  0  0  1  0            999 V2000
    1.2822   -2.5326   -1.2723 C   0  0
    2.1439   -1.6417   -0.7652 N   0  0
   -0.0943   -2.6626   -0.5882 C   0  0  2  0  0  0
    1.5260   -3.2153   -2.2641 O   0  0
   -1.2337   -2.4018   -1.6033 C   0  0
   -0.2502   -1.7496    0.5496 N   0  0
    0.1965   -2.0029    1.7874 C   0  0
    0.0259   -0.8833    2.8141 C   0  0  1  0  0  0
    0.3333    0.4006    2.1906 N   0  0
    0.7643   -3.0410    2.1127 O   0  0
    0.5413    1.5682    2.8021 C   0  0
    0.8532    2.7789    1.8628 C   0  0  2  0  0  0
    0.4676    1.7292    4.0213 O   0  0
   -0.4415    3.5671    1.5247 C   0  0
    1.5396    2.3810    0.5877 N   0  3
    3.4210   -1.2678   -1.3692 C   0  0
    3.2577   -0.3404   -2.5923 C   0  0
    2.3931    0.9259   -2.3747 C   0  0
    3.1466    2.1842   -1.8968 C   0  0
    3.7673    2.1494   -0.4772 C   0  0
    2.8616    1.7746    0.7153 C   0  0
   -1.3962   -0.8944    3.4045 C   0  0
   -2.6647   -2.6164   -1.0547 C   0  0
   -2.8811   -4.0393   -0.4985 C   0  0
   -3.7197   -2.2550   -2.1205 C   0  0
   -1.5775    2.7735    0.8794 C   0  0
   -3.5837    1.4266    1.1049 C   0  0
   -2.6156    2.2420    1.6756 C   0  0
   -3.5221    1.1066   -0.2451 C   0  0
   -1.5124    2.4114   -0.4837 C   0  0
   -2.4867    1.5896   -1.0348 C   0  0
    1.8606   -1.1517    0.0679 H   0  0
   -0.1553   -3.6930   -0.2327 H   0  0
   -1.0948   -3.0537   -2.4685 H   0  0
   -1.1369   -1.3847   -1.9882 H   0  0
   -0.7439   -0.8878    0.3697 H   0  0
    0.7451   -1.0537    3.6180 H   0  0
    0.4725    0.4493    1.1897 H   0  0
    1.5032    3.4454    2.4346 H   0  0
   -0.8256    4.0323    2.4343 H   0  0
   -0.1927    4.4032    0.8703 H   0  0
    1.6206    3.1791   -0.0328 H   0  0
    3.9816   -2.1627   -1.6526 H   0  0
    4.0240   -0.7725   -0.6084 H   0  0
    2.7942   -0.9335   -3.3829 H   0  0
    4.2384   -0.0659   -2.9828 H   0  0
    1.5451    0.7214   -1.7198 H   0  0
    1.9391    1.1782   -3.3347 H   0  0
    2.4575    3.0283   -1.9517 H   0  0
    3.9324    2.4209   -2.6163 H   0  0
    4.1825    3.1386   -0.2787 H   0  0
    4.6324    1.4864   -0.4760 H   0  0
    3.3482    2.0836    1.6437 H   0  0
    2.7464    0.6919    0.7718 H   0  0
   -1.6287   -1.8674    3.8392 H   0  0
   -1.5040   -0.1531    4.1965 H   0  0
   -2.1496   -0.6841    2.6452 H   0  0
   -2.8135   -1.9188   -0.2287 H   0  0
   -2.7936   -4.0452    0.5887 H   0  0
   -3.8686   -4.4352   -0.7374 H   0  0
   -2.1507   -4.7487   -0.8887 H   0  0
   -3.2926   -1.6822   -2.9444 H   0  0
   -4.1844   -3.1380   -2.5606 H   0  0
   -4.5190   -1.6511   -1.6909 H   0  0
   -4.3842    1.0340    1.7162 H   0  0
   -2.6583    2.4618    2.7335 H   0  0
   -4.2815    0.4738   -0.6813 H   0  0
   -0.6963    2.7619   -1.0997 H   0  0
   -2.4368    1.3226   -2.0811 H   0  0
    0.9456    1.7058    0.1281 H   0  0
  1  2  1  0
  1  3  1  0
  1  4  2  0
  2 16  1  0
  2 32  1  0
  3  5  1  0
  3  6  1  0
  3 33  1  0
  5 23  1  0
  5 34  1  0
  5 35  1  0
  6  7  1  0
  6 36  1  0
  7  8  1  0
  7 10  2  0
  8  9  1  0
  8 22  1  0
  8 37  1  0
  9 11  1  0
  9 38  1  0
 11 12  1  0
 11 13  2  0
 12 14  1  0
 12 15  1  0
 12 39  1  0
 14 26  1  0
 14 40  1  0
 14 41  1  0
 15 21  1  0
 15 42  1  0
 15 70  1  0
 16 17  1  0
 16 43  1  0
 16 44  1  0
 17 18  1  0
 17 45  1  0
 17 46  1  0
 18 19  1  0
 18 47  1  0
 18 48  1  0
 19 20  1  0
 19 49  1  0
 19 50  1  0
 20 21  1  0
 20 51  1  0
 20 52  1  0
 21 53  1  0
 21 54  1  0
 22 55  1  0
 22 56  1  0
 22 57  1  0
 23 24  1  0
 23 25  1  0
 23 58  1  0
 24 59  1  0
 24 60  1  0
 24 61  1  0
 25 62  1  0
 25 63  1  0
 25 64  1  0
 26 28  2  0
 26 30  1  0
 27 28  1  0
 27 29  2  0
 27 65  1  0
 28 66  1  0
 29 31  1  0
 29 67  1  0
 30 31  2  0
 30 68  1  0
 31 69  1  0
M  CHG  1  15   1
M  END
> <SourceTag>
input_coordinates_MD

> <Mol_conf_name>
1_1_charged

> <FormalCharge>
1

> <molecule_nr>
1

> <input_conf>
1

$$$$

  SciTegic09092017303D

 70 71  0  0  1  0            999 V2000
    1.0006   -2.7918   -1.5506 C   0  0
    1.2322   -1.4804   -1.7020 N   0  0
   -0.0553   -3.2114   -0.5148 C   0  0  2  0  0  0
    1.5640   -3.6598   -2.2137 O   0  0
   -1.4889   -3.2056   -1.1032 C   0  0
   -0.0454   -2.3657    0.6774 N   0  0
    0.8270   -2.4681    1.6843 C   0  0
    0.5964   -1.5699    2.9148 C   0  0  1  0  0  0
    0.3166   -0.1595    2.6108 N   0  0
    1.7746   -3.2496    1.6894 O   0  0
   -0.7224    0.3754    1.9475 C   0  0
   -0.6373    1.9118    1.6778 C   0  0  2  0  0  0
   -1.6656   -0.2944    1.5142 O   0  0
   -2.0330    2.5816    1.6981 C   0  0
    0.0505    2.1746    0.3787 N   0  3
    2.1231   -0.9305   -2.7265 C   0  0
    3.5712   -0.7299   -2.2400 C   0  0
    3.7777    0.1664   -0.9968 C   0  0
    3.5025    1.6789   -1.1963 C   0  0
    2.0357    2.1362   -1.0295 C   0  0
    1.4952    1.9715    0.3957 C   0  0
   -0.4819   -2.1712    3.8361 C   0  0
   -1.7369   -4.1495   -2.3052 C   0  0
   -3.1579   -3.9512   -2.8757 C   0  0
   -1.4504   -5.6268   -1.9604 C   0  0
   -2.0276    4.0878    1.4841 C   0  0
   -2.0450    5.9911   -0.0186 C   0  0
   -2.1545    4.6218    0.1836 C   0  0
   -1.7838    6.8380    1.0515 C   0  0
   -1.7239    4.9556    2.5544 C   0  0
   -1.6188    6.3223    2.3311 C   0  0
    0.7374   -0.8313   -1.1058 H   0  0
    0.1966   -4.2269   -0.2021 H   0  0
   -1.7329   -2.1842   -1.4020 H   0  0
   -2.1972   -3.4595   -0.3130 H   0  0
   -0.7881   -1.6746    0.7789 H   0  0
    1.5353   -1.5690    3.4705 H   0  0
    1.0555    0.4780    2.8638 H   0  0
   -0.0777    2.3514    2.5078 H   0  0
   -2.6771    2.1268    0.9427 H   0  0
   -2.5183    2.3839    2.6556 H   0  0
   -0.1425    3.1387    0.1188 H   0  0
    1.7125    0.0105   -3.0879 H   0  0
    2.1366   -1.5714   -3.6131 H   0  0
    4.1716   -0.3457   -3.0656 H   0  0
    3.9836   -1.7166   -2.0209 H   0  0
    4.8267    0.0659   -0.7120 H   0  0
    3.2272   -0.2399   -0.1488 H   0  0
    3.8685    1.9849   -2.1779 H   0  0
    4.1090    2.2386   -0.4817 H   0  0
    1.3929    1.6063   -1.7275 H   0  0
    1.9605    3.1875   -1.3109 H   0  0
    1.9844    2.6750    1.0733 H   0  0
    1.7250    0.9707    0.7560 H   0  0
   -0.2218   -3.1915    4.1217 H   0  0
   -0.5865   -1.5929    4.7539 H   0  0
   -1.4582   -2.2104    3.3517 H   0  0
   -1.0498   -3.8664   -3.1050 H   0  0
   -3.1203   -3.7405   -3.9452 H   0  0
   -3.7936   -4.8268   -2.7420 H   0  0
   -3.6772   -3.1151   -2.4057 H   0  0
   -1.4368   -5.8030   -0.8845 H   0  0
   -2.1846   -6.3109   -2.3862 H   0  0
   -0.4770   -5.9280   -2.3505 H   0  0
   -2.1577    6.3991   -1.0135 H   0  0
   -2.3424    3.9683   -0.6578 H   0  0
   -1.6982    7.9031    0.8858 H   0  0
   -1.5746    4.5633    3.5507 H   0  0
   -1.4001    6.9869    3.1553 H   0  0
   -0.3493    1.5681   -0.3231 H   0  0
  1  2  1  0
  1  3  1  0
  1  4  2  0
  2 16  1  0
  2 32  1  0
  3  5  1  0
  3  6  1  0
  3 33  1  0
  5 23  1  0
  5 34  1  0
  5 35  1  0
  6  7  1  0
  6 36  1  0
  7  8  1  0
  7 10  2  0
  8  9  1  0
  8 22  1  0
  8 37  1  0
  9 11  1  0
  9 38  1  0
 11 12  1  0
 11 13  2  0
 12 14  1  0
 12 15  1  0
 12 39  1  0
 14 26  1  0
 14 40  1  0
 14 41  1  0
 15 21  1  0
 15 42  1  0
 15 70  1  0
 16 17  1  0
 16 43  1  0
 16 44  1  0
 17 18  1  0
 17 45  1  0
 17 46  1  0
 18 19  1  0
 18 47  1  0
 18 48  1  0
 19 20  1  0
 19 49  1  0
 19 50  1  0
 20 21  1  0
 20 51  1  0
 20 52  1  0
 21 53  1  0
 21 54  1  0
 22 55  1  0
 22 56  1  0
 22 57  1  0
 23 24  1  0
 23 25  1  0
 23 58  1  0
 24 59  1  0
 24 60  1  0
 24 61  1  0
 25 62  1  0
 25 63  1  0
 25 64  1  0
 26 28  2  0
 26 30  1  0
 27 28  1  0
 27 29  2  0
 27 65  1  0
 28 66  1  0
 29 31  1  0
 29 67  1  0
 30 31  2  0
 30 68  1  0
 31 69  1  0
M  CHG  1  15   1
M  END
> <SourceTag>
input_coordinates_MD

> <Mol_conf_name>
1_2_charged

> <FormalCharge>
1

> <molecule_nr>
1

> <input_conf>
2

$$$$

  SciTegic09092017303D

 70 71  0  0  1  0            999 V2000
    0.9900   -2.7283   -0.8393 C   0  0
    1.1267   -1.4928   -1.3434 N   0  0
   -0.1779   -2.9868    0.1267 C   0  0  2  0  0  0
    1.7648   -3.6459   -1.0970 O   0  0
   -1.4103   -3.6216   -0.5694 C   0  0
   -0.5934   -1.7530    0.7919 N   0  0
   -1.0290   -1.6515    2.0467 C   0  0
   -1.4826   -0.2591    2.5212 C   0  0  1  0  0  0
   -0.5837    0.8668    2.2193 N   0  0
   -1.1095   -2.6023    2.8208 O   0  0
   -0.2023    1.3659    1.0306 C   0  0
    0.5534    2.7416    1.0736 C   0  0  2  0  0  0
   -0.4475    0.8130   -0.0498 O   0  0
   -0.2096    3.8807    0.3525 C   0  0
    1.9832    2.6587    0.6386 N   0  3
    2.2245   -1.0812   -2.2154 C   0  0
    3.5477   -0.8974   -1.4414 C   0  0
    4.5855    0.0156   -2.1283 C   0  0
    4.1901    1.5049   -2.2846 C   0  0
    3.7703    2.2209   -0.9787 C   0  0
    2.2612    2.1446   -0.6970 C   0  0
   -2.9088    0.0403    2.0215 C   0  0
   -1.1896   -5.0068   -1.2237 C   0  0
   -2.4529   -5.4625   -1.9858 C   0  0
   -0.7112   -6.0650   -0.2064 C   0  0
   -1.6317    4.1329    0.8357 C   0  0
   -3.1479    5.0323    2.5005 C   0  0
   -1.8596    4.8973    1.9996 C   0  0
   -4.2129    4.3943    1.8767 C   0  0
   -2.7182    3.4606    0.2352 C   0  0
   -3.9984    3.6072    0.7522 C   0  0
    0.4673   -0.7704   -1.0794 H   0  0
    0.2027   -3.6736    0.8854 H   0  0
   -1.7699   -2.9254   -1.3292 H   0  0
   -2.2193   -3.7118    0.1574 H   0  0
   -0.5403   -0.8825    0.2663 H   0  0
   -1.5258   -0.3118    3.6101 H   0  0
   -0.2844    1.3823    3.0329 H   0  0
    0.5799    3.0413    2.1237 H   0  0
    0.3510    4.8088    0.4719 H   0  0
   -0.2397    3.6885   -0.7204 H   0  0
    2.6073    2.2817    1.3457 H   0  0
    1.9236   -0.1427   -2.6820 H   0  0
    2.3611   -1.7834   -3.0422 H   0  0
    3.9876   -1.8838   -1.2836 H   0  0
    3.3534   -0.5230   -0.4359 H   0  0
    4.8341   -0.3940   -3.1091 H   0  0
    5.5126   -0.0335   -1.5540 H   0  0
    3.4144    1.6188   -3.0435 H   0  0
    5.0566    2.0265   -2.6953 H   0  0
    4.0421    3.2756   -1.0473 H   0  0
    4.3451    1.8201   -0.1423 H   0  0
    1.9185    1.1170   -0.7637 H   0  0
    1.7150    2.7098   -1.4545 H   0  0
   -3.5985   -0.7544    2.3094 H   0  0
   -3.2887    0.9712    2.4432 H   0  0
   -2.9485    0.1284    0.9351 H   0  0
   -0.4055   -4.9045   -1.9763 H   0  0
   -2.2138   -5.7066   -3.0216 H   0  0
   -2.9174   -6.3452   -1.5459 H   0  0
   -3.2200   -4.6876   -2.0114 H   0  0
   -0.9067   -5.7629    0.8230 H   0  0
   -1.1863   -7.0356   -0.3494 H   0  0
    0.3640   -6.2246   -0.2988 H   0  0
   -3.3215    5.6300    3.3844 H   0  0
   -1.0351    5.3816    2.5043 H   0  0
   -5.2123    4.5018    2.2750 H   0  0
   -2.5564    2.8240   -0.6242 H   0  0
   -4.8292    3.0992    0.2829 H   0  0
    2.2625    3.6273    0.5763 H   0  0
  1  2  1  0
  1  3  1  0
  1  4  2  0
  2 16  1  0
  2 32  1  0
  3  5  1  0
  3  6  1  0
  3 33  1  0
  5 23  1  0
  5 34  1  0
  5 35  1  0
  6  7  1  0
  6 36  1  0
  7  8  1  0
  7 10  2  0
  8  9  1  0
  8 22  1  0
  8 37  1  0
  9 11  1  0
  9 38  1  0
 11 12  1  0
 11 13  2  0
 12 14  1  0
 12 15  1  0
 12 39  1  0
 14 26  1  0
 14 40  1  0
 14 41  1  0
 15 21  1  0
 15 42  1  0
 15 70  1  0
 16 17  1  0
 16 43  1  0
 16 44  1  0
 17 18  1  0
 17 45  1  0
 17 46  1  0
 18 19  1  0
 18 47  1  0
 18 48  1  0
 19 20  1  0
 19 49  1  0
 19 50  1  0
 20 21  1  0
 20 51  1  0
 20 52  1  0
 21 53  1  0
 21 54  1  0
 22 55  1  0
 22 56  1  0
 22 57  1  0
 23 24  1  0
 23 25  1  0
 23 58  1  0
 24 59  1  0
 24 60  1  0
 24 61  1  0
 25 62  1  0
 25 63  1  0
 25 64  1  0
 26 28  2  0
 26 30  1  0
 27 28  1  0
 27 29  2  0
 27 65  1  0
 28 66  1  0
 29 31  1  0
 29 67  1  0
 30 31  2  0
 30 68  1  0
 31 69  1  0
M  CHG  1  15   1
M  END
> <SourceTag>
input_coordinates_MD

> <Mol_conf_name>
1_3_charged

> <FormalCharge>
1

> <molecule_nr>
1

> <input_conf>
3

$$$$

  SciTegic09092017303D

 70 71  0  0  1  0            999 V2000
    1.4616   -2.7190   -0.1473 C   0  0
    1.8505   -2.1231   -1.2829 N   0  0
   -0.0267   -3.0786   -0.0507 C   0  0  2  0  0  0
    2.2167   -2.9957    0.7796 O   0  0
   -0.3478   -4.3566   -0.8844 C   0  0
   -0.8344   -1.9299   -0.4789 N   0  0
   -2.1731   -1.8593   -0.4438 C   0  0
   -2.8156   -0.5571   -0.9475 C   0  0  1  0  0  0
   -2.1887    0.6421   -0.3944 N   0  0
   -2.9018   -2.7656   -0.0487 O   0  0
   -2.2674    1.0420    0.8827 C   0  0
   -1.4898    2.3426    1.2719 C   0  0  2  0  0  0
   -2.9155    0.4424    1.7416 O   0  0
   -2.4724    3.5089    1.5300 C   0  0
   -0.4635    2.7407    0.2531 N   0  3
    3.2385   -1.8456   -1.6684 C   0  0
    4.0381   -0.8871   -0.7515 C   0  0
    3.2883    0.3511   -0.2196 C   0  0
    2.6290    1.2209   -1.3120 C   0  0
    1.7424    2.3597   -0.7679 C   0  0
    0.7109    1.8770    0.2636 C   0  0
   -2.7954   -0.4955   -2.4830 C   0  0
    0.4574   -5.6285   -0.5182 C   0  0
    0.1328   -6.7836   -1.4901 C   0  0
    0.2608   -6.0380    0.9572 C   0  0
   -1.8253    4.8057    1.9927 C   0  0
   -0.7533    6.9176    1.4713 C   0  0
   -1.4363    5.7836    1.0520 C   0  0
   -0.4261    7.0821    2.8116 C   0  0
   -1.4515    4.9678    3.3436 C   0  0
   -0.7688    6.1094    3.7426 C   0  0
    1.1488   -1.9842   -1.9945 H   0  0
   -0.2563   -3.2622    1.0006 H   0  0
   -0.1854   -4.1307   -1.9395 H   0  0
   -1.4053   -4.6044   -0.7982 H   0  0
   -0.3151   -1.1060   -0.7397 H   0  0
   -3.8585   -0.5651   -0.6230 H   0  0
   -1.6188    1.2374   -0.9827 H   0  0
   -1.0148    2.1139    2.2297 H   0  0
   -3.0568    3.7120    0.6307 H   0  0
   -3.1964    3.2141    2.2925 H   0  0
   -0.1679    3.6876    0.4832 H   0  0
    3.2087   -1.4172   -2.6720 H   0  0
    3.7795   -2.7895   -1.7727 H   0  0
    4.9383   -0.5681   -1.2785 H   0  0
    4.3957   -1.4566    0.1081 H   0  0
    3.9748    0.9644    0.3667 H   0  0
    2.5399   -0.0016    0.4904 H   0  0
    2.0076    0.5947   -1.9527 H   0  0
    3.3981    1.6369   -1.9649 H   0  0
    1.2417    2.8261   -1.6189 H   0  0
    2.3600    3.1403   -0.3218 H   0  0
    1.1663    1.8482    1.2566 H   0  0
    0.4129    0.8548    0.0263 H   0  0
   -3.2657   -1.3816   -2.9122 H   0  0
   -3.3454    0.3715   -2.8496 H   0  0
   -1.7797   -0.4407   -2.8759 H   0  0
    1.5192   -5.4140   -0.6541 H   0  0
    1.0443   -7.1834   -1.9362 H   0  0
   -0.3788   -7.6144   -1.0037 H   0  0
   -0.5083   -6.4623   -2.3118 H   0  0
   -0.6260   -5.5791    1.3956 H   0  0
    0.1592   -7.1154    1.0878 H   0  0
    1.1169   -5.7277    1.5580 H   0  0
   -0.4696    7.6723    0.7510 H   0  0
   -1.6720    5.6562    0.0040 H   0  0
    0.1075    7.9669    3.1302 H   0  0
   -1.6958    4.2074    4.0726 H   0  0
   -0.4960    6.2375    4.7809 H   0  0
   -0.8804    2.7317   -0.6668 H   0  0
  1  2  1  0
  1  3  1  0
  1  4  2  0
  2 16  1  0
  2 32  1  0
  3  5  1  0
  3  6  1  0
  3 33  1  0
  5 23  1  0
  5 34  1  0
  5 35  1  0
  6  7  1  0
  6 36  1  0
  7  8  1  0
  7 10  2  0
  8  9  1  0
  8 22  1  0
  8 37  1  0
  9 11  1  0
  9 38  1  0
 11 12  1  0
 11 13  2  0
 12 14  1  0
 12 15  1  0
 12 39  1  0
 14 26  1  0
 14 40  1  0
 14 41  1  0
 15 21  1  0
 15 42  1  0
 15 70  1  0
 16 17  1  0
 16 43  1  0
 16 44  1  0
 17 18  1  0
 17 45  1  0
 17 46  1  0
 18 19  1  0
 18 47  1  0
 18 48  1  0
 19 20  1  0
 19 49  1  0
 19 50  1  0
 20 21  1  0
 20 51  1  0
 20 52  1  0
 21 53  1  0
 21 54  1  0
 22 55  1  0
 22 56  1  0
 22 57  1  0
 23 24  1  0
 23 25  1  0
 23 58  1  0
 24 59  1  0
 24 60  1  0
 24 61  1  0
 25 62  1  0
 25 63  1  0
 25 64  1  0
 26 28  2  0
 26 30  1  0
 27 28  1  0
 27 29  2  0
 27 65  1  0
 28 66  1  0
 29 31  1  0
 29 67  1  0
 30 31  2  0
 30 68  1  0
 31 69  1  0
M  CHG  1  15   1
M  END
> <SourceTag>
input_coordinates_MD

> <Mol_conf_name>
1_4_charged

> <FormalCharge>
1

> <molecule_nr>
1

> <input_conf>
4

$$$$

  SciTegic09092017303D

 70 71  0  0  1  0            999 V2000
    1.3622   -1.7086    0.5563 C   0  0
    1.5843   -1.7558   -0.7637 N   0  0
   -0.0321   -2.1079    1.0629 C   0  0  2  0  0  0
    2.1966   -1.3260    1.3730 O   0  0
   -0.3020   -3.6279    0.9161 C   0  0
   -1.0827   -1.2593    0.4879 N   0  0
   -1.5797   -1.2749   -0.7578 C   0  0
   -2.5083   -0.0925   -1.1023 C   0  0  1  0  0  0
   -1.8347    1.1800   -0.8036 N   0  0
   -1.2889   -2.1141   -1.6091 O   0  0
   -0.6723    1.6022   -1.3308 C   0  0
    0.1355    2.7133   -0.5517 C   0  0  2  0  0  0
   -0.1932    1.0678   -2.3313 O   0  0
   -0.5740    3.3508    0.6786 C   0  0
    0.6569    3.7995   -1.4436 N   0  3
    2.8356   -1.3349   -1.4015 C   0  0
    2.7778    0.1385   -1.8459 C   0  0
    4.1423    0.8474   -1.9546 C   0  0
    4.0720    2.3171   -2.4398 C   0  0
    3.1013    3.2360   -1.6521 C   0  0
    1.7427    3.4372   -2.3623 C   0  0
   -3.0391   -0.1357   -2.5509 C   0  0
   -1.6460   -4.1105    1.5111 C   0  0
   -1.7763   -3.7972    3.0173 C   0  0
   -1.8776   -5.6061    1.2076 C   0  0
   -1.0426    2.3910    1.7678 C   0  0
   -0.5535    0.6400    3.3715 C   0  0
   -0.1133    1.5603    2.4306 C   0  0
   -1.9073    0.5252    3.6597 C   0  0
   -2.4145    2.2761    2.0834 C   0  0
   -2.8326    1.3414    3.0213 C   0  0
    0.8051   -2.0246   -1.3592 H   0  0
   -0.0249   -1.8792    2.1280 H   0  0
    0.5134   -4.1742    1.3940 H   0  0
   -0.2502   -3.9077   -0.1371 H   0  0
   -1.3479   -0.4840    1.0784 H   0  0
   -3.3664   -0.1608   -0.4327 H   0  0
   -2.1316    1.6529    0.0379 H   0  0
    0.9723    2.1636   -0.1270 H   0  0
    0.1203    4.0378    1.1647 H   0  0
   -1.4106    3.9671    0.3447 H   0  0
    0.9629    4.6002   -0.9013 H   0  0
    3.0389   -1.9724   -2.2639 H   0  0
    3.6792   -1.4874   -0.7220 H   0  0
    2.1838    0.6824   -1.1187 H   0  0
    2.2356    0.2088   -2.7898 H   0  0
    4.7938    0.2837   -2.6247 H   0  0
    4.6297    0.8222   -0.9779 H   0  0
    3.8325    2.3416   -3.5047 H   0  0
    5.0786    2.7336   -2.3706 H   0  0
    3.5571    4.2192   -1.5281 H   0  0
    2.9887    2.8553   -0.6377 H   0  0
    1.4859    2.5609   -2.9545 H   0  0
    1.8542    4.2387   -3.0954 H   0  0
   -3.6324   -1.0354   -2.7169 H   0  0
   -3.6732    0.7231   -2.7685 H   0  0
   -2.2308   -0.1494   -3.2830 H   0  0
   -2.4435   -3.5711    0.9970 H   0  0
   -2.3815   -2.9033    3.1730 H   0  0
   -2.2570   -4.6021    3.5738 H   0  0
   -0.8076   -3.6216    3.4860 H   0  0
   -1.1198   -6.0113    0.5360 H   0  0
   -1.8635   -6.2264    2.1041 H   0  0
   -2.8433   -5.7584    0.7240 H   0  0
    0.1631    0.0073    3.8776 H   0  0
    0.9435    1.6244    2.2073 H   0  0
   -2.2414   -0.1955    4.3936 H   0  0
   -3.1483    2.9072    1.5997 H   0  0
   -3.8833    1.2529    3.2621 H   0  0
   -0.1180    4.1092   -2.0126 H   0  0
  1  2  1  0
  1  3  1  0
  1  4  2  0
  2 16  1  0
  2 32  1  0
  3  5  1  0
  3  6  1  0
  3 33  1  0
  5 23  1  0
  5 34  1  0
  5 35  1  0
  6  7  1  0
  6 36  1  0
  7  8  1  0
  7 10  2  0
  8  9  1  0
  8 22  1  0
  8 37  1  0
  9 11  1  0
  9 38  1  0
 11 12  1  0
 11 13  2  0
 12 14  1  0
 12 15  1  0
 12 39  1  0
 14 26  1  0
 14 40  1  0
 14 41  1  0
 15 21  1  0
 15 42  1  0
 15 70  1  0
 16 17  1  0
 16 43  1  0
 16 44  1  0
 17 18  1  0
 17 45  1  0
 17 46  1  0
 18 19  1  0
 18 47  1  0
 18 48  1  0
 19 20  1  0
 19 49  1  0
 19 50  1  0
 20 21  1  0
 20 51  1  0
 20 52  1  0
 21 53  1  0
 21 54  1  0
 22 55  1  0
 22 56  1  0
 22 57  1  0
 23 24  1  0
 23 25  1  0
 23 58  1  0
 24 59  1  0
 24 60  1  0
 24 61  1  0
 25 62  1  0
 25 63  1  0
 25 64  1  0
 26 28  2  0
 26 30  1  0
 27 28  1  0
 27 29  2  0
 27 65  1  0
 28 66  1  0
 29 31  1  0
 29 67  1  0
 30 31  2  0
 30 68  1  0
 31 69  1  0
M  CHG  1  15   1
M  END
> <SourceTag>
input_coordinates_MD

> <Mol_conf_name>
1_5_charged

> <FormalCharge>
1

> <molecule_nr>
1

> <input_conf>
5

$$$$

  SciTegic09092017303D

 69 70  0  0  1  0            999 V2000
    1.9616   -1.6112   -1.3186 C   0  0
    2.6981   -1.0478   -0.0994 C   0  0  2  0  0  0
    1.3863   -0.7119   -2.1257 N   0  0
    1.8846   -2.8279   -1.4919 O   0  0
    3.2765   -2.1427    0.8185 C   0  0
    1.7912   -0.1890    0.6547 N   0  0
    2.1428    0.8262    1.4505 C   0  0
    0.6196   -1.0354   -3.3310 C   0  0  1  0  0  0
   -0.8184   -1.4500   -2.9569 C   0  0
    0.7060    0.1677   -4.3073 C   0  0
   -0.9344   -2.5401   -2.1895 N   0  0
   -1.7791   -0.7784   -3.3272 O   0  0
   -2.1942   -3.0769   -1.6772 C   0  0
    0.9898    1.5671    2.2081 C   0  0  2  0  0  0
    3.3087    1.2074    1.5714 O   0  0
    1.4004    2.0876    3.6113 C   0  0
   -0.3179    0.8290    2.2064 N   0  0
   -0.3609   -0.4391    2.9377 C   0  0
   -1.8127   -0.9407    3.0434 C   0  0
   -2.8268   -2.2170   -0.5635 C   0  0
   -1.9511   -2.0433    0.6947 C   0  0
   -2.5926   -1.0860    1.7167 C   0  0
    0.3600    2.9524    4.3084 C   0  0
   -0.8152    5.0654    4.4984 C   0  0
    0.1986    4.3032    3.9331 C   0  0
   -1.6914    4.4968    5.4145 C   0  0
   -0.5602    2.3795    5.2129 C   0  0
   -1.5678    3.1585    5.7662 C   0  0
    0.2083   -0.1016   -5.7487 C   0  0
    0.1833    1.2032   -6.5743 C   0  0
    1.0126   -1.2176   -6.4508 C   0  0
    3.5253   -0.4463   -0.4817 H   0  0
    1.4358    0.2626   -1.8707 H   0  0
    2.4888   -2.7681    1.2399 H   0  0
    3.9539   -2.7961    0.2671 H   0  0
    3.8425   -1.7105    1.6437 H   0  0
    0.7968   -0.3856    0.6277 H   0  0
    1.0855   -1.9009   -3.8055 H   0  0
    0.1437    1.0014   -3.8818 H   0  0
    1.7409    0.5084   -4.3662 H   0  0
   -0.0699   -2.9892   -1.8973 H   0  0
   -2.9059   -3.2028   -2.4976 H   0  0
   -2.0027   -4.0804   -1.2922 H   0  0
    0.8504    2.4639    1.6014 H   0  0
    1.6711    1.2557    4.2621 H   0  0
    2.3078    2.6881    3.5228 H   0  0
   -1.0152    1.4431    2.6201 H   0  0
    0.0473   -0.3237    3.9427 H   0  0
    0.2468   -1.1971    2.4424 H   0  0
   -2.3666   -0.2700    3.7021 H   0  0
   -1.8060   -1.9030    3.5569 H   0  0
   -3.0719   -1.2355   -0.9733 H   0  0
   -3.7817   -2.6608   -0.2784 H   0  0
   -1.7712   -3.0162    1.1551 H   0  0
   -0.9735   -1.6550    0.4062 H   0  0
   -2.7166   -0.1026    1.2593 H   0  0
   -3.6023   -1.4306    1.9464 H   0  0
   -0.9278    6.1035    4.2181 H   0  0
    0.8627    4.7505    3.2064 H   0  0
   -2.4798    5.0964    5.8481 H   0  0
   -0.4838    1.3365    5.4848 H   0  0
   -2.2623    2.7201    6.4693 H   0  0
   -0.8278   -0.4399   -5.6904 H   0  0
    0.8987    1.1994   -7.3969 H   0  0
   -0.8044    1.3683   -7.0069 H   0  0
    0.4127    2.0793   -5.9667 H   0  0
    1.9593   -1.4208   -5.9492 H   0  0
    0.4453   -2.1491   -6.4648 H   0  0
    1.2488   -0.9803   -7.4883 H   0  0
  1  2  1  0
  1  3  1  0
  1  4  2  0
  2  5  1  0
  2  6  1  0
  2 32  1  0
  3  8  1  0
  3 33  1  0
  5 34  1  0
  5 35  1  0
  5 36  1  0
  6  7  1  0
  6 37  1  0
  7 14  1  0
  7 15  2  0
  8  9  1  0
  8 10  1  0
  8 38  1  0
  9 11  1  0
  9 12  2  0
 10 29  1  0
 10 39  1  0
 10 40  1  0
 11 13  1  0
 11 41  1  0
 13 20  1  0
 13 42  1  0
 13 43  1  0
 14 16  1  0
 14 17  1  0
 14 44  1  0
 16 23  1  0
 16 45  1  0
 16 46  1  0
 17 18  1  0
 17 47  1  0
 18 19  1  0
 18 48  1  0
 18 49  1  0
 19 22  1  0
 19 50  1  0
 19 51  1  0
 20 21  1  0
 20 52  1  0
 20 53  1  0
 21 22  1  0
 21 54  1  0
 21 55  1  0
 22 56  1  0
 22 57  1  0
 23 25  2  0
 23 27  1  0
 24 25  1  0
 24 26  2  0
 24 58  1  0
 25 59  1  0
 26 28  1  0
 26 60  1  0
 27 28  2  0
 27 61  1  0
 28 62  1  0
 29 30  1  0
 29 31  1  0
 29 63  1  0
 30 64  1  0
 30 65  1  0
 30 66  1  0
 31 67  1  0
 31 68  1  0
 31 69  1  0
M  END
> <SourceTag>
input_coordinates_MD

> <Mol_conf_name>
2_2_neutral

> <FormalCharge>
0

> <molecule_nr>
2

> <input_conf>
2

$$$$

  SciTegic09092017303D

 69 70  0  0  1  0            999 V2000
    1.0539    1.0774   -2.3677 C   0  0
    0.2037    2.2921   -1.9503 C   0  0  2  0  0  0
    0.5059   -0.1215   -2.1420 N   0  0
    2.1604    1.2402   -2.8800 O   0  0
    0.8049    3.6279   -2.4362 C   0  0
   -0.0469    2.3353   -0.5052 N   0  0
    0.8499    2.4262    0.4905 C   0  0
    1.1324   -1.4105   -2.4354 C   0  0  1  0  0  0
    0.2901   -2.4994   -1.7664 C   0  0
    1.2932   -1.6350   -3.9669 C   0  0
   -1.0074   -2.5225   -2.1019 N   0  0
    0.8052   -3.2591   -0.9516 O   0  0
   -2.0038   -3.4291   -1.5271 C   0  0
    0.2691    2.5465    1.9414 C   0  0  2  0  0  0
    2.0669    2.4798    0.3078 O   0  0
    1.2287    2.0431    3.0534 C   0  0
   -1.1337    2.0281    2.0713 N   0  0
   -1.2723    0.5814    1.9303 C   0  0
   -2.7635    0.2097    1.9600 C   0  0
   -2.3749   -3.0969   -0.0657 C   0  0
   -2.8054   -1.6337    0.1639 C   0  0
   -3.0057   -1.2815    1.6528 C   0  0
    0.7787    2.3393    4.4769 C   0  0
   -0.3902    1.6809    6.4977 C   0  0
    0.0961    1.3643    5.2361 C   0  0
   -0.2294    2.9624    7.0093 C   0  0
    0.9049    3.6452    4.9968 C   0  0
    0.4115    3.9415    6.2606 C   0  0
    1.9065   -2.9930   -4.3874 C   0  0
    1.9091   -3.1430   -5.9240 C   0  0
    3.3081   -3.2138   -3.7794 C   0  0
   -0.7677    2.1759   -2.4323 H   0  0
   -0.3732   -0.1729   -1.6506 H   0  0
    1.7932    3.8051   -2.0099 H   0  0
    0.9188    3.6305   -3.5208 H   0  0
    0.1683    4.4715   -2.1707 H   0  0
   -1.0056    2.2978   -0.1797 H   0  0
    2.1163   -1.4130   -1.9617 H   0  0
    0.3159   -1.5297   -4.4403 H   0  0
    1.9097   -0.8406   -4.3891 H   0  0
   -1.3239   -1.8805   -2.8142 H   0  0
   -2.9027   -3.3714   -2.1441 H   0  0
   -1.6573   -4.4637   -1.5989 H   0  0
    0.2226    3.6288    2.0772 H   0  0
    1.4103    0.9733    2.9444 H   0  0
    2.2058    2.5134    2.9270 H   0  0
   -1.4597    2.2765    3.0030 H   0  0
   -0.7499    0.0570    2.7313 H   0  0
   -0.8126    0.2443    1.0015 H   0  0
   -3.3244    0.8230    1.2522 H   0  0
   -3.1653    0.4408    2.9477 H   0  0
   -3.1654   -3.7701    0.2688 H   0  0
   -1.5115   -3.3203    0.5637 H   0  0
   -2.0492   -0.9798   -0.2667 H   0  0
   -3.7187   -1.4161   -0.3926 H   0  0
   -4.0183   -1.5616    1.9487 H   0  0
   -2.3440   -1.8800    2.2822 H   0  0
   -0.9000    0.9278    7.0825 H   0  0
   -0.0441    0.3656    4.8486 H   0  0
   -0.6124    3.2014    7.9918 H   0  0
    1.3865    4.4194    4.4156 H   0  0
    0.5207    4.9401    6.6602 H   0  0
    1.2620   -3.7892   -4.0097 H   0  0
    2.9145   -3.1648   -6.3449 H   0  0
    1.4136   -4.0670   -6.2248 H   0  0
    1.3831   -2.3252   -6.4181 H   0  0
    3.7605   -2.2806   -3.4421 H   0  0
    3.2514   -3.8777   -2.9157 H   0  0
    4.0064   -3.6702   -4.4812 H   0  0
  1  2  1  0
  1  3  1  0
  1  4  2  0
  2  5  1  0
  2  6  1  0
  2 32  1  0
  3  8  1  0
  3 33  1  0
  5 34  1  0
  5 35  1  0
  5 36  1  0
  6  7  1  0
  6 37  1  0
  7 14  1  0
  7 15  2  0
  8  9  1  0
  8 10  1  0
  8 38  1  0
  9 11  1  0
  9 12  2  0
 10 29  1  0
 10 39  1  0
 10 40  1  0
 11 13  1  0
 11 41  1  0
 13 20  1  0
 13 42  1  0
 13 43  1  0
 14 16  1  0
 14 17  1  0
 14 44  1  0
 16 23  1  0
 16 45  1  0
 16 46  1  0
 17 18  1  0
 17 47  1  0
 18 19  1  0
 18 48  1  0
 18 49  1  0
 19 22  1  0
 19 50  1  0
 19 51  1  0
 20 21  1  0
 20 52  1  0
 20 53  1  0
 21 22  1  0
 21 54  1  0
 21 55  1  0
 22 56  1  0
 22 57  1  0
 23 25  2  0
 23 27  1  0
 24 25  1  0
 24 26  2  0
 24 58  1  0
 25 59  1  0
 26 28  1  0
 26 60  1  0
 27 28  2  0
 27 61  1  0
 28 62  1  0
 29 30  1  0
 29 31  1  0
 29 63  1  0
 30 64  1  0
 30 65  1  0
 30 66  1  0
 31 67  1  0
 31 68  1  0
 31 69  1  0
M  END
> <SourceTag>
input_coordinates_MD

> <Mol_conf_name>
2_3_neutral

> <FormalCharge>
0

> <molecule_nr>
2

> <input_conf>
3

$$$$

  SciTegic09092017303D

 69 70  0  0  1  0            999 V2000
    2.2657    0.2671   -0.6988 C   0  0
    2.2680    1.4343    0.3017 C   0  0  2  0  0  0
    1.2598    0.2431   -1.5772 N   0  0
    3.1403   -0.5971   -0.6398 O   0  0
    3.4445    1.3632    1.2923 C   0  0
    1.0176    1.4637    1.0568 N   0  0
   -0.1242    2.0509    0.6753 C   0  0
    0.9994   -0.8438   -2.5095 C   0  0  1  0  0  0
   -0.5011   -1.1367   -2.4436 C   0  0
    1.4710   -0.4316   -3.9257 C   0  0
   -0.8499   -2.4064   -2.2057 N   0  0
   -1.2995   -0.2157   -2.6064 O   0  0
   -2.2190   -2.9253   -2.1846 C   0  0
   -1.3348    1.9241    1.6502 C   0  0  2  0  0  0
   -0.2480    2.6450   -0.3973 O   0  0
   -1.1966    2.8696    2.8825 C   0  0
   -1.5415    0.4807    1.9879 N   0  0
   -2.7368    0.2178    2.7782 C   0  0
   -3.1064   -1.2726    2.6797 C   0  0
   -3.1601   -2.2980   -1.1324 C   0  0
   -2.6010   -2.2220    0.3033 C   0  0
   -3.6588   -1.7092    1.3025 C   0  0
    0.0651    2.7566    3.7339 C   0  0
    2.2793    3.5566    4.3213 C   0  0
    1.1017    3.7065    3.6008 C   0  0
    2.4545    2.4609    5.1570 C   0  0
    0.2690    1.6368    4.5676 C   0  0
    1.4558    1.5026    5.2758 C   0  0
    1.2695   -1.4928   -5.0342 C   0  0
    1.6506   -0.9216   -6.4171 C   0  0
    2.0079   -2.8135   -4.7264 C   0  0
    2.3659    2.3582   -0.2719 H   0  0
    0.5412    0.9588   -1.5250 H   0  0
    3.4038    0.4589    1.9008 H   0  0
    4.3992    1.3597    0.7650 H   0  0
    3.4467    2.2202    1.9654 H   0  0
    0.9817    0.9712    1.9397 H   0  0
    1.5445   -1.7341   -2.1908 H   0  0
    0.9430    0.4804   -4.2119 H   0  0
    2.5276   -0.1625   -3.8824 H   0  0
   -0.1109   -3.0787   -2.0587 H   0  0
   -2.6600   -2.8239   -3.1795 H   0  0
   -2.1545   -3.9991   -1.9982 H   0  0
   -2.2057    2.2740    1.0900 H   0  0
   -1.2774    3.9024    2.5401 H   0  0
   -2.0563    2.7394    3.5389 H   0  0
   -1.6919   -0.0359    1.1259 H   0  0
   -3.5764    0.8243    2.4300 H   0  0
   -2.5638    0.4865    3.8216 H   0  0
   -3.8867   -1.4498    3.4212 H   0  0
   -2.2707   -1.9028    2.9895 H   0  0
   -3.4301   -1.2924   -1.4590 H   0  0
   -4.0943   -2.8617   -1.1303 H   0  0
   -2.2482   -3.2047    0.6214 H   0  0
   -1.7206   -1.5809    0.3043 H   0  0
   -4.2255   -0.8848    0.8649 H   0  0
   -4.3889   -2.5068    1.4524 H   0  0
    3.0664    4.2911    4.2238 H   0  0
    0.9871    4.5527    2.9379 H   0  0
    3.3762    2.3486    5.7107 H   0  0
   -0.4913    0.8732    4.6473 H   0  0
    1.6050    0.6448    5.9165 H   0  0
    0.2032   -1.7216   -5.0876 H   0  0
    2.5263   -1.4062   -6.8494 H   0  0
    0.8311   -1.0439   -7.1265 H   0  0
    1.8753    0.1448   -6.3736 H   0  0
    2.7711   -2.6886   -3.9574 H   0  0
    1.3088   -3.5721   -4.3727 H   0  0
    2.5067   -3.2321   -5.6007 H   0  0
  1  2  1  0
  1  3  1  0
  1  4  2  0
  2  5  1  0
  2  6  1  0
  2 32  1  0
  3  8  1  0
  3 33  1  0
  5 34  1  0
  5 35  1  0
  5 36  1  0
  6  7  1  0
  6 37  1  0
  7 14  1  0
  7 15  2  0
  8  9  1  0
  8 10  1  0
  8 38  1  0
  9 11  1  0
  9 12  2  0
 10 29  1  0
 10 39  1  0
 10 40  1  0
 11 13  1  0
 11 41  1  0
 13 20  1  0
 13 42  1  0
 13 43  1  0
 14 16  1  0
 14 17  1  0
 14 44  1  0
 16 23  1  0
 16 45  1  0
 16 46  1  0
 17 18  1  0
 17 47  1  0
 18 19  1  0
 18 48  1  0
 18 49  1  0
 19 22  1  0
 19 50  1  0
 19 51  1  0
 20 21  1  0
 20 52  1  0
 20 53  1  0
 21 22  1  0
 21 54  1  0
 21 55  1  0
 22 56  1  0
 22 57  1  0
 23 25  2  0
 23 27  1  0
 24 25  1  0
 24 26  2  0
 24 58  1  0
 25 59  1  0
 26 28  1  0
 26 60  1  0
 27 28  2  0
 27 61  1  0
 28 62  1  0
 29 30  1  0
 29 31  1  0
 29 63  1  0
 30 64  1  0
 30 65  1  0
 30 66  1  0
 31 67  1  0
 31 68  1  0
 31 69  1  0
M  END
> <SourceTag>
input_coordinates_MD

> <Mol_conf_name>
2_4_neutral

> <FormalCharge>
0

> <molecule_nr>
2

> <input_conf>
4

$$$$

  SciTegic09092017303D

 69 70  0  0  1  0            999 V2000
   -1.0058    1.0916   -1.7379 C   0  0
   -1.8158    2.0932   -0.9134 C   0  0  2  0  0  0
    0.2269    0.8141   -1.2821 N   0  0
   -1.5288    0.5436   -2.7054 O   0  0
   -1.3029    3.5292   -1.1395 C   0  0
   -1.7197    1.6821    0.4821 N   0  0
   -2.2598    2.2385    1.5716 C   0  0
    1.1753   -0.1967   -1.7706 C   0  0  1  0  0  0
    0.7391   -1.6324   -1.4291 C   0  0
    1.5169    0.0016   -3.2721 C   0  0
   -0.5182   -1.9784   -1.7301 N   0  0
    1.5381   -2.3808   -0.8719 O   0  0
   -1.1368   -3.2690   -1.4265 C   0  0
   -1.9321    1.5226    2.9212 C   0  0  2  0  0  0
   -2.9510    3.2575    1.5580 O   0  0
   -0.6120    2.0878    3.5235 C   0  0
   -1.8483    0.0416    2.7082 N   0  0
   -2.0245   -0.7672    3.9066 C   0  0
   -1.6388   -2.2336    3.6212 C   0  0
   -2.0610   -3.2164   -0.1921 C   0  0
   -1.3631   -2.7758    1.1108 C   0  0
   -2.2647   -2.8817    2.3597 C   0  0
    0.6429    1.9948    2.6552 C   0  0
    2.1509    2.9784    1.0281 C   0  0
    1.0693    3.1027    1.8905 C   0  0
    2.8048    1.7601    0.8957 C   0  0
    1.2939    0.7553    2.4792 C   0  0
    2.3725    0.6504    1.6114 C   0  0
    2.6941   -0.8512   -3.8033 C   0  0
    2.8460   -0.6885   -5.3311 C   0  0
    4.0139   -0.5631   -3.0556 C   0  0
   -2.8614    2.0302   -1.2202 H   0  0
    0.5347    1.3062   -0.4527 H   0  0
   -0.2895    3.6642   -0.7617 H   0  0
   -1.2935    3.7746   -2.2024 H   0  0
   -1.9419    4.2637   -0.6496 H   0  0
   -1.1879    0.8413    0.6764 H   0  0
    2.0856   -0.0249   -1.1983 H   0  0
    0.6319   -0.2230   -3.8692 H   0  0
    1.7378    1.0545   -3.4527 H   0  0
   -1.0816   -1.2782   -2.2082 H   0  0
   -1.7139   -3.5857   -2.2975 H   0  0
   -0.3797   -4.0449   -1.2794 H   0  0
   -2.7513    1.7637    3.6030 H   0  0
   -0.7619    3.1330    3.7990 H   0  0
   -0.4032    1.5851    4.4671 H   0  0
   -2.5736   -0.2644    2.0665 H   0  0
   -3.0672   -0.7113    4.2272 H   0  0
   -1.4183   -0.3889    4.7314 H   0  0
   -1.9296   -2.8175    4.4954 H   0  0
   -0.5516   -2.3164    3.5784 H   0  0
   -2.8963   -2.5454   -0.3984 H   0  0
   -2.5007   -4.2045   -0.0486 H   0  0
   -0.4651   -3.3771    1.2656 H   0  0
   -1.0049   -1.7531    0.9925 H   0  0
   -3.2473   -2.4481    2.1664 H   0  0
   -2.4470   -3.9397    2.5559 H   0  0
    2.4848    3.8343    0.4579 H   0  0
    0.5565    4.0512    1.9725 H   0  0
    3.6488    1.6721    0.2253 H   0  0
    0.9422   -0.1181    3.0118 H   0  0
    2.8702   -0.3019    1.4879 H   0  0
    2.4502   -1.9021   -3.6343 H   0  0
    3.7768   -0.1963   -5.6139 H   0  0
    2.8310   -1.6595   -5.8278 H   0  0
    2.0379   -0.0981   -5.7647 H   0  0
    3.9897    0.3926   -2.5314 H   0  0
    4.2095   -1.3375   -2.3124 H   0  0
    4.8786   -0.5403   -3.7192 H   0  0
  1  2  1  0
  1  3  1  0
  1  4  2  0
  2  5  1  0
  2  6  1  0
  2 32  1  0
  3  8  1  0
  3 33  1  0
  5 34  1  0
  5 35  1  0
  5 36  1  0
  6  7  1  0
  6 37  1  0
  7 14  1  0
  7 15  2  0
  8  9  1  0
  8 10  1  0
  8 38  1  0
  9 11  1  0
  9 12  2  0
 10 29  1  0
 10 39  1  0
 10 40  1  0
 11 13  1  0
 11 41  1  0
 13 20  1  0
 13 42  1  0
 13 43  1  0
 14 16  1  0
 14 17  1  0
 14 44  1  0
 16 23  1  0
 16 45  1  0
 16 46  1  0
 17 18  1  0
 17 47  1  0
 18 19  1  0
 18 48  1  0
 18 49  1  0
 19 22  1  0
 19 50  1  0
 19 51  1  0
 20 21  1  0
 20 52  1  0
 20 53  1  0
 21 22  1  0
 21 54  1  0
 21 55  1  0
 22 56  1  0
 22 57  1  0
 23 25  2  0
 23 27  1  0
 24 25  1  0
 24 26  2  0
 24 58  1  0
 25 59  1  0
 26 28  1  0
 26 60  1  0
 27 28  2  0
 27 61  1  0
 28 62  1  0
 29 30  1  0
 29 31  1  0
 29 63  1  0
 30 64  1  0
 30 65  1  0
 30 66  1  0
 31 67  1  0
 31 68  1  0
 31 69  1  0
M  END
> <SourceTag>
input_coordinates_MD

> <Mol_conf_name>
2_5_neutral

> <FormalCharge>
0

> <molecule_nr>
2

> <input_conf>
5

$$$$

  SciTegic09092017303D

 70 71  0  0  1  0            999 V2000
    2.3259   -0.1830   -0.9570 C   0  0
    2.6291   -0.2116    0.5472 C   0  0  2  0  0  0
    1.0567   -0.4051   -1.3220 N   0  0
    3.2381    0.0302   -1.7509 O   0  0
    3.1814   -1.6062    0.9150 C   0  0
    1.4217    0.1315    1.3064 N   0  0
    1.2309    0.0598    2.6299 C   0  0
    0.5674   -0.4559   -2.6963 C   0  0  1  0  0  0
   -0.7236   -1.2946   -2.7016 C   0  0
    0.4048    0.9839   -3.2609 C   0  0
   -0.7294   -2.3887   -1.9242 N   0  0
   -1.7005   -0.9325   -3.3520 O   0  0
   -1.8860   -3.2707   -1.7610 C   0  0
   -0.2130    0.3989    3.1239 C   0  0  2  0  0  0
    2.0978   -0.2794    3.4390 O   0  0
   -0.2573    1.7149    3.9342 C   0  0
   -0.7782   -0.7243    3.9317 N   0  3
   -0.9266   -2.0279    3.2784 C   0  0
   -1.9223   -1.9968    2.1050 C   0  0
   -3.0019   -2.6712   -0.8702 C   0  0
   -3.2778   -3.4422    0.4391 C   0  0
   -2.1482   -3.3919    1.4884 C   0  0
    0.1782    2.9605    3.1748 C   0  0
   -0.2887    4.6684    1.5179 C   0  0
   -0.7204    3.6027    2.2965 C   0  0
    1.0338    5.0896    1.5784 C   0  0
    1.5273    3.3757    3.1975 C   0  0
    1.9392    4.4427    2.4103 C   0  0
    0.3020    1.0842   -4.8020 C   0  0
   -0.0611    2.5209   -5.2374 C   0  0
    1.5761    0.5658   -5.5052 C   0  0
    3.3889    0.5448    0.7511 H   0  0
    0.3742   -0.6582   -0.6241 H   0  0
    2.4053   -2.3710    0.8803 H   0  0
    3.9723   -1.9086    0.2266 H   0  0
    3.6205   -1.6174    1.9121 H   0  0
    0.6841    0.5562    0.7653 H   0  0
    1.2999   -1.0014   -3.2937 H   0  0
   -0.4765    1.4378   -2.8037 H   0  0
    1.2468    1.6021   -2.9462 H   0  0
    0.1200   -2.6433   -1.4413 H   0  0
   -2.2959   -3.5138   -2.7458 H   0  0
   -1.5445   -4.2267   -1.3591 H   0  0
   -0.8436    0.5628    2.2483 H   0  0
   -1.2798    1.8814    4.2768 H   0  0
    0.3470    1.6230    4.8384 H   0  0
   -0.2225   -0.8298    4.7779 H   0  0
   -1.2841   -2.7379    4.0272 H   0  0
    0.0419   -2.4126    2.9513 H   0  0
   -1.5669   -1.3239    1.3265 H   0  0
   -2.8725   -1.5926    2.4578 H   0  0
   -2.8127   -1.6192   -0.6523 H   0  0
   -3.9235   -2.6604   -1.4543 H   0  0
   -4.1946   -3.0584    0.8908 H   0  0
   -3.4939   -4.4846    0.1971 H   0  0
   -2.4004   -4.0908    2.2882 H   0  0
   -1.2169   -3.7624    1.0572 H   0  0
   -0.9828    5.1674    0.8559 H   0  0
   -1.7470    3.2702    2.2267 H   0  0
    1.3631    5.9178    0.9663 H   0  0
    2.2459    2.8622    3.8221 H   0  0
    2.9708    4.7647    2.4381 H   0  0
   -0.5253    0.4517   -5.1275 H   0  0
    0.7293    3.0045   -5.8116 H   0  0
   -0.9571    2.5214   -5.8593 H   0  0
   -0.2670    3.1696   -4.3852 H   0  0
    2.4117    0.4561   -4.8123 H   0  0
    1.3968   -0.4119   -5.9540 H   0  0
    1.9156    1.2208   -6.3076 H   0  0
   -1.7017   -0.4377    4.2234 H   0  0
  1  2  1  0
  1  3  1  0
  1  4  2  0
  2  5  1  0
  2  6  1  0
  2 32  1  0
  3  8  1  0
  3 33  1  0
  5 34  1  0
  5 35  1  0
  5 36  1  0
  6  7  1  0
  6 37  1  0
  7 14  1  0
  7 15  2  0
  8  9  1  0
  8 10  1  0
  8 38  1  0
  9 11  1  0
  9 12  2  0
 10 29  1  0
 10 39  1  0
 10 40  1  0
 11 13  1  0
 11 41  1  0
 13 20  1  0
 13 42  1  0
 13 43  1  0
 14 16  1  0
 14 17  1  0
 14 44  1  0
 16 23  1  0
 16 45  1  0
 16 46  1  0
 17 18  1  0
 17 47  1  0
 17 70  1  0
 18 19  1  0
 18 48  1  0
 18 49  1  0
 19 22  1  0
 19 50  1  0
 19 51  1  0
 20 21  1  0
 20 52  1  0
 20 53  1  0
 21 22  1  0
 21 54  1  0
 21 55  1  0
 22 56  1  0
 22 57  1  0
 23 25  2  0
 23 27  1  0
 24 25  1  0
 24 26  2  0
 24 58  1  0
 25 59  1  0
 26 28  1  0
 26 60  1  0
 27 28  2  0
 27 61  1  0
 28 62  1  0
 29 30  1  0
 29 31  1  0
 29 63  1  0
 30 64  1  0
 30 65  1  0
 30 66  1  0
 31 67  1  0
 31 68  1  0
 31 69  1  0
M  CHG  1  17   1
M  END
> <SourceTag>
input_coordinates_MD

> <Mol_conf_name>
2_1_charged

> <FormalCharge>
1

> <molecule_nr>
2

> <input_conf>
1

$$$$

  SciTegic09092017303D

 70 71  0  0  1  0            999 V2000
    1.9699   -1.6205   -1.3364 C   0  0
    2.7064   -1.0572   -0.1172 C   0  0  2  0  0  0
    1.3946   -0.7212   -2.1435 N   0  0
    1.8929   -2.8372   -1.5097 O   0  0
    3.2848   -2.1520    0.8007 C   0  0
    1.7995   -0.1983    0.6369 N   0  0
    2.1511    0.8169    1.4326 C   0  0
    0.6279   -1.0447   -3.3488 C   0  0  1  0  0  0
   -0.8101   -1.4593   -2.9747 C   0  0
    0.7143    0.1584   -4.3251 C   0  0
   -0.9262   -2.5494   -2.2073 N   0  0
   -1.7708   -0.7877   -3.3450 O   0  0
   -2.1859   -3.0862   -1.6950 C   0  0
    0.9981    1.5578    2.1903 C   0  0  2  0  0  0
    3.3170    1.1981    1.5536 O   0  0
    1.4087    2.0783    3.5934 C   0  0
   -0.3096    0.8197    2.1886 N   0  3
   -0.3527   -0.4485    2.9199 C   0  0
   -1.8044   -0.9500    3.0256 C   0  0
   -2.8185   -2.2263   -0.5813 C   0  0
   -1.9428   -2.0526    0.6769 C   0  0
   -2.5843   -1.0953    1.6989 C   0  0
    0.3683    2.9431    4.2906 C   0  0
   -0.8070    5.0561    4.4806 C   0  0
    0.2069    4.2939    3.9153 C   0  0
   -1.6831    4.4875    5.3967 C   0  0
   -0.5519    2.3702    5.1951 C   0  0
   -1.5595    3.1492    5.7484 C   0  0
    0.2166   -0.1109   -5.7666 C   0  0
    0.1916    1.1939   -6.5921 C   0  0
    1.0209   -1.2269   -6.4686 C   0  0
    3.5336   -0.4556   -0.4996 H   0  0
    1.4441    0.2533   -1.8886 H   0  0
    2.4971   -2.7774    1.2221 H   0  0
    3.9622   -2.8054    0.2493 H   0  0
    3.8508   -1.7198    1.6259 H   0  0
    0.8051   -0.3949    0.6099 H   0  0
    1.0938   -1.9102   -3.8233 H   0  0
    0.1520    0.9921   -3.8996 H   0  0
    1.7492    0.4991   -4.3840 H   0  0
   -0.0616   -2.9985   -1.9152 H   0  0
   -2.8976   -3.2121   -2.5154 H   0  0
   -1.9944   -4.0897   -1.3100 H   0  0
    0.8587    2.4546    1.5836 H   0  0
    1.6794    1.2464    4.2443 H   0  0
    2.3161    2.6788    3.5049 H   0  0
   -1.0069    1.4338    2.6023 H   0  0
    0.0555   -0.3330    3.9249 H   0  0
    0.2551   -1.2064    2.4246 H   0  0
   -2.3583   -0.2793    3.6842 H   0  0
   -1.7977   -1.9123    3.5391 H   0  0
   -3.0636   -1.2448   -0.9911 H   0  0
   -3.7734   -2.6701   -0.2962 H   0  0
   -1.7630   -3.0255    1.1373 H   0  0
   -0.9652   -1.6643    0.3884 H   0  0
   -2.7083   -0.1119    1.2415 H   0  0
   -3.5940   -1.4399    1.9286 H   0  0
   -0.9195    6.0942    4.2003 H   0  0
    0.8710    4.7412    3.1886 H   0  0
   -2.4715    5.0871    5.8303 H   0  0
   -0.4755    1.3272    5.4670 H   0  0
   -2.2540    2.7108    6.4515 H   0  0
   -0.8195   -0.4492   -5.7082 H   0  0
    0.9070    1.1901   -7.4147 H   0  0
   -0.7961    1.3590   -7.0247 H   0  0
    0.4210    2.0700   -5.9845 H   0  0
    1.9676   -1.4301   -5.9670 H   0  0
    0.4536   -2.1584   -6.4826 H   0  0
    1.2571   -0.9896   -7.5061 H   0  0
   -0.5723    0.6420    1.2297 H   0  0
  1  2  1  0
  1  3  1  0
  1  4  2  0
  2  5  1  0
  2  6  1  0
  2 32  1  0
  3  8  1  0
  3 33  1  0
  5 34  1  0
  5 35  1  0
  5 36  1  0
  6  7  1  0
  6 37  1  0
  7 14  1  0
  7 15  2  0
  8  9  1  0
  8 10  1  0
  8 38  1  0
  9 11  1  0
  9 12  2  0
 10 29  1  0
 10 39  1  0
 10 40  1  0
 11 13  1  0
 11 41  1  0
 13 20  1  0
 13 42  1  0
 13 43  1  0
 14 16  1  0
 14 17  1  0
 14 44  1  0
 16 23  1  0
 16 45  1  0
 16 46  1  0
 17 18  1  0
 17 47  1  0
 17 70  1  0
 18 19  1  0
 18 48  1  0
 18 49  1  0
 19 22  1  0
 19 50  1  0
 19 51  1  0
 20 21  1  0
 20 52  1  0
 20 53  1  0
 21 22  1  0
 21 54  1  0
 21 55  1  0
 22 56  1  0
 22 57  1  0
 23 25  2  0
 23 27  1  0
 24 25  1  0
 24 26  2  0
 24 58  1  0
 25 59  1  0
 26 28  1  0
 26 60  1  0
 27 28  2  0
 27 61  1  0
 28 62  1  0
 29 30  1  0
 29 31  1  0
 29 63  1  0
 30 64  1  0
 30 65  1  0
 30 66  1  0
 31 67  1  0
 31 68  1  0
 31 69  1  0
M  CHG  1  17   1
M  END
> <SourceTag>
input_coordinates_MD

> <Mol_conf_name>
2_2_charged

> <FormalCharge>
1

> <molecule_nr>
2

> <input_conf>
2

$$$$

  SciTegic09092017303D

 70 71  0  0  1  0            999 V2000
    1.0784    1.0419   -2.3875 C   0  0
    0.2282    2.2566   -1.9700 C   0  0  2  0  0  0
    0.5305   -0.1570   -2.1618 N   0  0
    2.1849    1.2047   -2.8998 O   0  0
    0.8294    3.5925   -2.4560 C   0  0
   -0.0224    2.2998   -0.5250 N   0  0
    0.8744    2.3907    0.4707 C   0  0
    1.1570   -1.4459   -2.4551 C   0  0  1  0  0  0
    0.3147   -2.5349   -1.7862 C   0  0
    1.3178   -1.6705   -3.9867 C   0  0
   -0.9829   -2.5580   -2.1217 N   0  0
    0.8297   -3.2946   -0.9714 O   0  0
   -1.9792   -3.4646   -1.5469 C   0  0
    0.2937    2.5110    1.9216 C   0  0  2  0  0  0
    2.0915    2.4443    0.2880 O   0  0
    1.2533    2.0076    3.0336 C   0  0
   -1.1092    1.9927    2.0515 N   0  3
   -1.2478    0.5459    1.9105 C   0  0
   -2.7389    0.1742    1.9402 C   0  0
   -2.3503   -3.1324   -0.0855 C   0  0
   -2.7808   -1.6691    0.1441 C   0  0
   -2.9812   -1.3170    1.6330 C   0  0
    0.8033    2.3038    4.4571 C   0  0
   -0.3657    1.6454    6.4779 C   0  0
    0.1207    1.3288    5.2164 C   0  0
   -0.2049    2.9269    6.9895 C   0  0
    0.9295    3.6097    4.9770 C   0  0
    0.4360    3.9060    6.2408 C   0  0
    1.9310   -3.0285   -4.4072 C   0  0
    1.9336   -3.1785   -5.9438 C   0  0
    3.3326   -3.2492   -3.7992 C   0  0
   -0.7431    2.1404   -2.4521 H   0  0
   -0.3487   -0.2084   -1.6704 H   0  0
    1.8178    3.7696   -2.0296 H   0  0
    0.9433    3.5950   -3.5406 H   0  0
    0.1928    4.4360   -2.1905 H   0  0
   -0.9811    2.2624   -0.1995 H   0  0
    2.1408   -1.4485   -1.9815 H   0  0
    0.3405   -1.5652   -4.4601 H   0  0
    1.9343   -0.8761   -4.4089 H   0  0
   -1.2993   -1.9159   -2.8340 H   0  0
   -2.8782   -3.4069   -2.1638 H   0  0
   -1.6328   -4.4992   -1.6187 H   0  0
    0.2472    3.5933    2.0574 H   0  0
    1.4349    0.9378    2.9246 H   0  0
    2.2304    2.4779    2.9072 H   0  0
   -1.4352    2.2411    2.9832 H   0  0
   -0.7254    0.0215    2.7115 H   0  0
   -0.7880    0.2088    0.9817 H   0  0
   -3.2998    0.7875    1.2324 H   0  0
   -3.1407    0.4053    2.9279 H   0  0
   -3.1409   -3.8055    0.2490 H   0  0
   -1.4870   -3.3558    0.5439 H   0  0
   -2.0247   -1.0152   -0.2865 H   0  0
   -3.6942   -1.4516   -0.4124 H   0  0
   -3.9937   -1.5971    1.9289 H   0  0
   -2.3194   -1.9154    2.2625 H   0  0
   -0.8754    0.8924    7.0627 H   0  0
   -0.0195    0.3302    4.8288 H   0  0
   -0.5878    3.1660    7.9720 H   0  0
    1.4111    4.3839    4.3958 H   0  0
    0.5453    4.9046    6.6404 H   0  0
    1.2866   -3.8247   -4.0295 H   0  0
    2.9391   -3.2003   -6.3647 H   0  0
    1.4381   -4.1024   -6.2446 H   0  0
    1.4077   -2.3607   -6.4379 H   0  0
    3.7851   -2.3160   -3.4618 H   0  0
    3.2759   -3.9132   -2.9355 H   0  0
    4.0310   -3.7057   -4.5010 H   0  0
   -1.6938    2.4483    1.3654 H   0  0
  1  2  1  0
  1  3  1  0
  1  4  2  0
  2  5  1  0
  2  6  1  0
  2 32  1  0
  3  8  1  0
  3 33  1  0
  5 34  1  0
  5 35  1  0
  5 36  1  0
  6  7  1  0
  6 37  1  0
  7 14  1  0
  7 15  2  0
  8  9  1  0
  8 10  1  0
  8 38  1  0
  9 11  1  0
  9 12  2  0
 10 29  1  0
 10 39  1  0
 10 40  1  0
 11 13  1  0
 11 41  1  0
 13 20  1  0
 13 42  1  0
 13 43  1  0
 14 16  1  0
 14 17  1  0
 14 44  1  0
 16 23  1  0
 16 45  1  0
 16 46  1  0
 17 18  1  0
 17 47  1  0
 17 70  1  0
 18 19  1  0
 18 48  1  0
 18 49  1  0
 19 22  1  0
 19 50  1  0
 19 51  1  0
 20 21  1  0
 20 52  1  0
 20 53  1  0
 21 22  1  0
 21 54  1  0
 21 55  1  0
 22 56  1  0
 22 57  1  0
 23 25  2  0
 23 27  1  0
 24 25  1  0
 24 26  2  0
 24 58  1  0
 25 59  1  0
 26 28  1  0
 26 60  1  0
 27 28  2  0
 27 61  1  0
 28 62  1  0
 29 30  1  0
 29 31  1  0
 29 63  1  0
 30 64  1  0
 30 65  1  0
 30 66  1  0
 31 67  1  0
 31 68  1  0
 31 69  1  0
M  CHG  1  17   1
M  END
> <SourceTag>
input_coordinates_MD

> <Mol_conf_name>
2_3_charged

> <FormalCharge>
1

> <molecule_nr>
2

> <input_conf>
3

$$$$

  SciTegic09092017303D

 70 71  0  0  1  0            999 V2000
    2.2761    0.2654   -0.7340 C   0  0
    2.2784    1.4326    0.2665 C   0  0  2  0  0  0
    1.2702    0.2414   -1.6124 N   0  0
    3.1507   -0.5988   -0.6751 O   0  0
    3.4549    1.3615    1.2571 C   0  0
    1.0280    1.4620    1.0216 N   0  0
   -0.1138    2.0492    0.6401 C   0  0
    1.0098   -0.8455   -2.5447 C   0  0  1  0  0  0
   -0.4907   -1.1384   -2.4788 C   0  0
    1.4814   -0.4333   -3.9609 C   0  0
   -0.8395   -2.4081   -2.2410 N   0  0
   -1.2891   -0.2174   -2.6416 O   0  0
   -2.2086   -2.9270   -2.2198 C   0  0
   -1.3244    1.9224    1.6149 C   0  0  2  0  0  0
   -0.2376    2.6433   -0.4325 O   0  0
   -1.1862    2.8678    2.8473 C   0  0
   -1.5311    0.4789    1.9527 N   0  3
   -2.7264    0.2161    2.7430 C   0  0
   -3.0960   -1.2743    2.6445 C   0  0
   -3.1497   -2.2998   -1.1676 C   0  0
   -2.5906   -2.2237    0.2680 C   0  0
   -3.6484   -1.7109    1.2673 C   0  0
    0.0755    2.7549    3.6987 C   0  0
    2.2897    3.5549    4.2861 C   0  0
    1.1121    3.7048    3.5656 C   0  0
    2.4649    2.4592    5.1217 C   0  0
    0.2794    1.6350    4.5324 C   0  0
    1.4662    1.5008    5.2406 C   0  0
    1.2799   -1.4945   -5.0694 C   0  0
    1.6610   -0.9234   -6.4523 C   0  0
    2.0183   -2.8152   -4.7616 C   0  0
    2.3763    2.3565   -0.3071 H   0  0
    0.5516    0.9571   -1.5603 H   0  0
    3.4142    0.4571    1.8655 H   0  0
    4.4096    1.3580    0.7297 H   0  0
    3.4571    2.2185    1.9302 H   0  0
    0.9921    0.9695    1.9044 H   0  0
    1.5549   -1.7359   -2.2260 H   0  0
    0.9534    0.4787   -4.2471 H   0  0
    2.5380   -0.1642   -3.9176 H   0  0
   -0.1005   -3.0804   -2.0939 H   0  0
   -2.6496   -2.8256   -3.2147 H   0  0
   -2.1441   -4.0008   -2.0335 H   0  0
   -2.1953    2.2722    1.0548 H   0  0
   -1.2670    3.9007    2.5048 H   0  0
   -2.0459    2.7377    3.5037 H   0  0
   -1.6815   -0.0376    1.0907 H   0  0
   -3.5660    0.8226    2.3948 H   0  0
   -2.5534    0.4847    3.7863 H   0  0
   -3.8763   -1.4515    3.3860 H   0  0
   -2.2603   -1.9045    2.9543 H   0  0
   -3.4197   -1.2941   -1.4942 H   0  0
   -4.0839   -2.8634   -1.1655 H   0  0
   -2.2378   -3.2064    0.5862 H   0  0
   -1.7102   -1.5826    0.2691 H   0  0
   -4.2151   -0.8865    0.8296 H   0  0
   -4.3785   -2.5085    1.4172 H   0  0
    3.0768    4.2894    4.1886 H   0  0
    0.9975    4.5510    2.9026 H   0  0
    3.3866    2.3469    5.6755 H   0  0
   -0.4809    0.8715    4.6121 H   0  0
    1.6154    0.6430    5.8812 H   0  0
    0.2136   -1.7233   -5.1228 H   0  0
    2.5367   -1.4079   -6.8846 H   0  0
    0.8415   -1.0456   -7.1617 H   0  0
    1.8857    0.1431   -6.4088 H   0  0
    2.7815   -2.6903   -3.9926 H   0  0
    1.3192   -3.5738   -4.4079 H   0  0
    2.5171   -3.2338   -5.6360 H   0  0
   -0.7177    0.1187    2.4309 H   0  0
  1  2  1  0
  1  3  1  0
  1  4  2  0
  2  5  1  0
  2  6  1  0
  2 32  1  0
  3  8  1  0
  3 33  1  0
  5 34  1  0
  5 35  1  0
  5 36  1  0
  6  7  1  0
  6 37  1  0
  7 14  1  0
  7 15  2  0
  8  9  1  0
  8 10  1  0
  8 38  1  0
  9 11  1  0
  9 12  2  0
 10 29  1  0
 10 39  1  0
 10 40  1  0
 11 13  1  0
 11 41  1  0
 13 20  1  0
 13 42  1  0
 13 43  1  0
 14 16  1  0
 14 17  1  0
 14 44  1  0
 16 23  1  0
 16 45  1  0
 16 46  1  0
 17 18  1  0
 17 47  1  0
 17 70  1  0
 18 19  1  0
 18 48  1  0
 18 49  1  0
 19 22  1  0
 19 50  1  0
 19 51  1  0
 20 21  1  0
 20 52  1  0
 20 53  1  0
 21 22  1  0
 21 54  1  0
 21 55  1  0
 22 56  1  0
 22 57  1  0
 23 25  2  0
 23 27  1  0
 24 25  1  0
 24 26  2  0
 24 58  1  0
 25 59  1  0
 26 28  1  0
 26 60  1  0
 27 28  2  0
 27 61  1  0
 28 62  1  0
 29 30  1  0
 29 31  1  0
 29 63  1  0
 30 64  1  0
 30 65  1  0
 30 66  1  0
 31 67  1  0
 31 68  1  0
 31 69  1  0
M  CHG  1  17   1
M  END
> <SourceTag>
input_coordinates_MD

> <Mol_conf_name>
2_4_charged

> <FormalCharge>
1

> <molecule_nr>
2

> <input_conf>
4

$$$$

  SciTegic09092017303D

 70 71  0  0  1  0            999 V2000
   -0.9923    1.0941   -1.7708 C   0  0
   -1.8023    2.0957   -0.9463 C   0  0  2  0  0  0
    0.2405    0.8166   -1.3150 N   0  0
   -1.5152    0.5461   -2.7383 O   0  0
   -1.2894    3.5317   -1.1724 C   0  0
   -1.7062    1.6846    0.4492 N   0  0
   -2.2463    2.2410    1.5387 C   0  0
    1.1888   -0.1943   -1.8035 C   0  0  1  0  0  0
    0.7527   -1.6299   -1.4620 C   0  0
    1.5305    0.0041   -3.3050 C   0  0
   -0.5047   -1.9759   -1.7630 N   0  0
    1.5516   -2.3783   -0.9048 O   0  0
   -1.1232   -3.2665   -1.4594 C   0  0
   -1.9186    1.5251    2.8883 C   0  0  2  0  0  0
   -2.9375    3.2600    1.5251 O   0  0
   -0.5985    2.0903    3.4905 C   0  0
   -1.8348    0.0441    2.6753 N   0  3
   -2.0110   -0.7648    3.8737 C   0  0
   -1.6252   -2.2311    3.5883 C   0  0
   -2.0475   -3.2139   -0.2250 C   0  0
   -1.3495   -2.7733    1.0779 C   0  0
   -2.2511   -2.8792    2.3268 C   0  0
    0.6564    1.9973    2.6223 C   0  0
    2.1644    2.9809    0.9952 C   0  0
    1.0829    3.1052    1.8576 C   0  0
    2.8183    1.7626    0.8628 C   0  0
    1.3074    0.7578    2.4463 C   0  0
    2.3860    0.6529    1.5785 C   0  0
    2.7077   -0.8487   -3.8362 C   0  0
    2.8596   -0.6860   -5.3640 C   0  0
    4.0275   -0.5606   -3.0886 C   0  0
   -2.8479    2.0327   -1.2532 H   0  0
    0.5482    1.3087   -0.4856 H   0  0
   -0.2759    3.6667   -0.7946 H   0  0
   -1.2799    3.7771   -2.2353 H   0  0
   -1.9283    4.2662   -0.6825 H   0  0
   -1.1743    0.8438    0.6435 H   0  0
    2.0991   -0.0224   -1.2312 H   0  0
    0.6454   -0.2205   -3.9021 H   0  0
    1.7514    1.0570   -3.4856 H   0  0
   -1.0681   -1.2757   -2.2411 H   0  0
   -1.7004   -3.5832   -2.3304 H   0  0
   -0.3661   -4.0424   -1.3123 H   0  0
   -2.7377    1.7662    3.5701 H   0  0
   -0.7484    3.1355    3.7661 H   0  0
   -0.3896    1.5876    4.4342 H   0  0
   -2.5600   -0.2619    2.0336 H   0  0
   -3.0536   -0.7088    4.1943 H   0  0
   -1.4047   -0.3864    4.6985 H   0  0
   -1.9161   -2.8150    4.4625 H   0  0
   -0.5380   -2.3139    3.5455 H   0  0
   -2.8828   -2.5429   -0.4313 H   0  0
   -2.4872   -4.2020   -0.0816 H   0  0
   -0.4515   -3.3746    1.2327 H   0  0
   -0.9914   -1.7506    0.9596 H   0  0
   -3.2337   -2.4456    2.1335 H   0  0
   -2.4334   -3.9372    2.5230 H   0  0
    2.4984    3.8367    0.4250 H   0  0
    0.5701    4.0537    1.9396 H   0  0
    3.6623    1.6746    0.1924 H   0  0
    0.9557   -0.1156    2.9789 H   0  0
    2.8838   -0.2994    1.4550 H   0  0
    2.4637   -1.8996   -3.6673 H   0  0
    3.7903   -0.1938   -5.6468 H   0  0
    2.8445   -1.6570   -5.8607 H   0  0
    2.0515   -0.0956   -5.7976 H   0  0
    4.0033    0.3951   -2.5643 H   0  0
    4.2231   -1.3350   -2.3453 H   0  0
    4.8922   -0.5378   -3.7521 H   0  0
   -0.9350   -0.1723    2.2706 H   0  0
  1  2  1  0
  1  3  1  0
  1  4  2  0
  2  5  1  0
  2  6  1  0
  2 32  1  0
  3  8  1  0
  3 33  1  0
  5 34  1  0
  5 35  1  0
  5 36  1  0
  6  7  1  0
  6 37  1  0
  7 14  1  0
  7 15  2  0
  8  9  1  0
  8 10  1  0
  8 38  1  0
  9 11  1  0
  9 12  2  0
 10 29  1  0
 10 39  1  0
 10 40  1  0
 11 13  1  0
 11 41  1  0
 13 20  1  0
 13 42  1  0
 13 43  1  0
 14 16  1  0
 14 17  1  0
 14 44  1  0
 16 23  1  0
 16 45  1  0
 16 46  1  0
 17 18  1  0
 17 47  1  0
 17 70  1  0
 18 19  1  0
 18 48  1  0
 18 49  1  0
 19 22  1  0
 19 50  1  0
 19 51  1  0
 20 21  1  0
 20 52  1  0
 20 53  1  0
 21 22  1  0
 21 54  1  0
 21 55  1  0
 22 56  1  0
 22 57  1  0
 23 25  2  0
 23 27  1  0
 24 25  1  0
 24 26  2  0
 24 58  1  0
 25 59  1  0
 26 28  1  0
 26 60  1  0
 27 28  2  0
 27 61  1  0
 28 62  1  0
 29 30  1  0
 29 31  1  0
 29 63  1  0
 30 64  1  0
 30 65  1  0
 30 66  1  0
 31 67  1  0
 31 68  1  0
 31 69  1  0
M  CHG  1  17   1
M  END
> <SourceTag>
input_coordinates_MD

> <Mol_conf_name>
2_5_charged

> <FormalCharge>
1

> <molecule_nr>
2

> <input_conf>
5

$$$$

  SciTegic09092017303D

 72 73  0  0  1  0            999 V2000
   -0.0326    2.4929    1.2615 C   0  0
    0.8541   -0.9215    5.7101 N   0  0
    0.9557    0.4016    6.0068 C   0  0
    2.2585    0.9777    6.6031 C   0  0  2  0  0  0
    0.0291    1.1991    5.8515 O   0  0
    2.0928    1.3567    8.1004 C   0  0
    2.6092    2.1746    5.8416 N   0  0
    3.8400    2.6906    5.7645 C   0  0
    4.0380    3.9637    4.9262 C   0  0  1  0  0  0
    4.8161    2.1966    6.3254 O   0  0
    3.5911    3.8479    3.5320 N   0  0
    2.3372    3.7451    3.0618 C   0  0
    1.3468    3.7185    3.7957 O   0  0
    1.4156    2.4657    1.0688 N   0  0
    1.9149    0.1761    9.0851 C   0  0
    2.1903    3.6693    1.5035 C   0  0  1  0  0  0
   -0.3831   -1.4955    5.1481 C   0  0
   -0.2535   -2.0452    3.7058 C   0  0
   -0.8128   -1.1285    2.5989 C   0  0
   -0.0739    0.2117    2.4554 C   0  0
   -0.5696    1.0542    1.2609 C   0  0
    1.6768    4.9863    0.8663 C   0  0
    3.4383    5.2008    5.6235 C   0  0
    3.2097   -0.6565    9.2283 C   0  0
    1.3812    0.6656   10.4499 C   0  0
    1.9526   -1.8841    5.8664 C   0  0
    2.5166    6.2244    1.1459 C   0  0
    4.5029    7.5465    0.7156 C   0  0
    3.6792    6.4776    0.3877 C   0  0
    4.2031    8.3531    1.8066 C   0  0
    2.2460    7.0292    2.2736 C   0  0
    3.0828    8.0922    2.5858 C   0  0
   -0.4960    3.0675    0.4568 H   0  0
   -0.3164    2.9798    2.1958 H   0  0
    3.0849    0.2793    6.4877 H   0  0
    2.9448    1.9524    8.4313 H   0  0
    1.2287    2.0199    8.1789 H   0  0
    1.8506    2.6068    5.3156 H   0  0
    5.1162    4.1224    4.8717 H   0  0
    4.3356    3.8606    2.8516 H   0  0
    1.7975    1.6067    1.4485 H   0  0
    1.1473   -0.4846    8.6788 H   0  0
    3.2012    3.5334    1.1125 H   0  0
   -1.2179   -0.7927    5.1973 H   0  0
   -0.6771   -2.3153    5.8058 H   0  0
   -0.8045   -2.9858    3.6608 H   0  0
    0.7776   -2.3161    3.4754 H   0  0
   -1.8731   -0.9432    2.7810 H   0  0
   -0.7641   -1.6637    1.6488 H   0  0
    0.9985    0.0318    2.3700 H   0  0
   -0.2115    0.7931    3.3660 H   0  0
   -0.3259    0.5616    0.3181 H   0  0
   -1.6586    1.1076    1.2937 H   0  0
    1.6266    4.8574   -0.2159 H   0  0
    0.6545    5.1858    1.1906 H   0  0
    3.8689    5.3316    6.6170 H   0  0
    3.6406    6.1096    5.0565 H   0  0
    2.3582    5.1193    5.7492 H   0  0
    3.6393   -0.6061   10.2287 H   0  0
    3.0213   -1.7101    9.0209 H   0  0
    3.9926   -0.3256    8.5450 H   0  0
    0.3742    0.2855   10.6271 H   0  0
    1.9912    0.3412   11.2928 H   0  0
    1.3238    1.7534   10.5048 H   0  0
    2.6809   -1.7695    5.0622 H   0  0
    2.4687   -1.7658    6.8179 H   0  0
    1.5881   -2.9122    5.8394 H   0  0
    5.3853    7.7471    0.1240 H   0  0
    3.9318    5.8446   -0.4518 H   0  0
    4.8513    9.1813    2.0573 H   0  0
    1.3909    6.8176    2.9014 H   0  0
    2.8661    8.7130    3.4439 H   0  0
  1 14  1  0
  1 21  1  0
  1 33  1  0
  1 34  1  0
  2  3  1  0
  2 17  1  0
  2 26  1  0
  3  4  1  0
  3  5  2  0
  4  6  1  0
  4  7  1  0
  4 35  1  0
  6 15  1  0
  6 36  1  0
  6 37  1  0
  7  8  1  0
  7 38  1  0
  8  9  1  0
  8 10  2  0
  9 11  1  0
  9 23  1  0
  9 39  1  0
 11 12  1  0
 11 40  1  0
 12 13  2  0
 12 16  1  0
 14 16  1  0
 14 41  1  0
 15 24  1  0
 15 25  1  0
 15 42  1  0
 16 22  1  0
 16 43  1  0
 17 18  1  0
 17 44  1  0
 17 45  1  0
 18 19  1  0
 18 46  1  0
 18 47  1  0
 19 20  1  0
 19 48  1  0
 19 49  1  0
 20 21  1  0
 20 50  1  0
 20 51  1  0
 21 52  1  0
 21 53  1  0
 22 27  1  0
 22 54  1  0
 22 55  1  0
 23 56  1  0
 23 57  1  0
 23 58  1  0
 24 59  1  0
 24 60  1  0
 24 61  1  0
 25 62  1  0
 25 63  1  0
 25 64  1  0
 26 65  1  0
 26 66  1  0
 26 67  1  0
 27 29  2  0
 27 31  1  0
 28 29  1  0
 28 30  2  0
 28 68  1  0
 29 69  1  0
 30 32  1  0
 30 70  1  0
 31 32  2  0
 31 71  1  0
 32 72  1  0
M  END
> <SourceTag>
input_coordinates_MD

> <Mol_conf_name>
4_1_neutral

> <FormalCharge>
0

> <molecule_nr>
4

> <input_conf>
1

$$$$

  SciTegic09092017303D

 72 73  0  0  1  0            999 V2000
    0.2352    2.4813    0.7464 C   0  0
    0.8268   -0.8804    6.4085 N   0  0
    1.2623    0.0713    7.2809 C   0  0
    1.3283    1.5630    6.8780 C   0  0  2  0  0  0
    1.6365   -0.1975    8.4231 O   0  0
   -0.0477    2.2771    6.9712 C   0  0
    1.9882    1.7924    5.5900 N   0  0
    3.3187    1.7298    5.4193 C   0  0
    3.8744    2.2033    4.0666 C   0  0  1  0  0  0
    4.0999    1.3778    6.2998 O   0  0
    2.9242    3.1151    3.4356 N   0  0
    2.8857    3.4508    2.1423 C   0  0
    3.7310    3.0994    1.3179 O   0  0
    0.3938    3.4846    1.8039 N   0  0
   -0.1095    3.7098    6.3834 C   0  0
    1.6531    4.2888    1.6964 C   0  0  1  0  0  0
    0.1301   -0.6229    5.1380 C   0  0
    0.9006   -1.0421    3.8701 C   0  0
    0.0083   -1.0073    2.6116 C   0  0
   -0.4034    0.4050    2.1402 C   0  0
    0.6380    1.0718    1.2212 C   0  0
    1.5336    5.6174    2.4864 C   0  0
    5.2558    2.8760    4.2071 C   0  0
   -1.5360    4.2890    6.5027 C   0  0
    0.9544    4.6528    6.9867 C   0  0
    0.8219   -2.2971    6.8053 C   0  0
    0.3664    6.5027    2.0810 C   0  0
   -0.6490    8.0447    0.5107 C   0  0
    0.4557    7.3161    0.9319 C   0  0
   -1.8520    7.9550    1.2003 C   0  0
   -0.8722    6.3916    2.7483 C   0  0
   -1.9650    7.1279    2.3110 C   0  0
    0.7961    2.7527   -0.1514 H   0  0
   -0.8126    2.4581    0.4392 H   0  0
    1.9661    2.0310    7.6317 H   0  0
   -0.8241    1.6764    6.5000 H   0  0
   -0.3339    2.3101    8.0243 H   0  0
    1.3951    1.9984    4.8013 H   0  0
    3.9774    1.3171    3.4369 H   0  0
    2.1736    3.4547    4.0170 H   0  0
   -0.3749    4.1459    1.7229 H   0  0
    0.0922    3.6389    5.3131 H   0  0
    1.8543    4.5728    0.6596 H   0  0
   -0.1416    0.4223    5.0274 H   0  0
   -0.8224   -1.1553    5.1695 H   0  0
    1.2792   -2.0573    3.9889 H   0  0
    1.7810   -0.4136    3.7337 H   0  0
   -0.8929   -1.5903    2.8117 H   0  0
    0.5070   -1.5332    1.7952 H   0  0
   -0.6267    1.0545    2.9871 H   0  0
   -1.3400    0.3246    1.5856 H   0  0
    1.6153    1.0832    1.7004 H   0  0
    0.7627    0.4457    0.3369 H   0  0
    1.4525    5.4242    3.5574 H   0  0
    2.4488    6.1991    2.3595 H   0  0
    5.9802    2.1953    4.6564 H   0  0
    5.6581    3.1753    3.2394 H   0  0
    5.2043    3.7628    4.8395 H   0  0
   -1.5855    5.1661    7.1481 H   0  0
   -1.9191    4.5862    5.5261 H   0  0
   -2.2416    3.5641    6.9103 H   0  0
    1.7970    4.7713    6.3045 H   0  0
    0.5698    5.6535    7.1842 H   0  0
    1.3519    4.2750    7.9289 H   0  0
    1.1428   -2.9414    5.9874 H   0  0
    1.4885   -2.5030    7.6453 H   0  0
   -0.1826   -2.6047    7.0985 H   0  0
   -0.5745    8.6785   -0.3620 H   0  0
    1.3815    7.3788    0.3768 H   0  0
   -2.7079    8.5240    0.8643 H   0  0
   -0.9733    5.7386    3.6039 H   0  0
   -2.9088    7.0528    2.8331 H   0  0
  1 14  1  0
  1 21  1  0
  1 33  1  0
  1 34  1  0
  2  3  1  0
  2 17  1  0
  2 26  1  0
  3  4  1  0
  3  5  2  0
  4  6  1  0
  4  7  1  0
  4 35  1  0
  6 15  1  0
  6 36  1  0
  6 37  1  0
  7  8  1  0
  7 38  1  0
  8  9  1  0
  8 10  2  0
  9 11  1  0
  9 23  1  0
  9 39  1  0
 11 12  1  0
 11 40  1  0
 12 13  2  0
 12 16  1  0
 14 16  1  0
 14 41  1  0
 15 24  1  0
 15 25  1  0
 15 42  1  0
 16 22  1  0
 16 43  1  0
 17 18  1  0
 17 44  1  0
 17 45  1  0
 18 19  1  0
 18 46  1  0
 18 47  1  0
 19 20  1  0
 19 48  1  0
 19 49  1  0
 20 21  1  0
 20 50  1  0
 20 51  1  0
 21 52  1  0
 21 53  1  0
 22 27  1  0
 22 54  1  0
 22 55  1  0
 23 56  1  0
 23 57  1  0
 23 58  1  0
 24 59  1  0
 24 60  1  0
 24 61  1  0
 25 62  1  0
 25 63  1  0
 25 64  1  0
 26 65  1  0
 26 66  1  0
 26 67  1  0
 27 29  2  0
 27 31  1  0
 28 29  1  0
 28 30  2  0
 28 68  1  0
 29 69  1  0
 30 32  1  0
 30 70  1  0
 31 32  2  0
 31 71  1  0
 32 72  1  0
M  END
> <SourceTag>
input_coordinates_MD

> <Mol_conf_name>
4_2_neutral

> <FormalCharge>
0

> <molecule_nr>
4

> <input_conf>
2

$$$$

  SciTegic09092017303D

 72 73  0  0  1  0            999 V2000
    0.1147    2.0247    1.0830 C   0  0
    0.1211    0.3502    5.4000 N   0  0
    1.2274   -0.2069    5.9691 C   0  0
    2.3810    0.6696    6.5158 C   0  0  2  0  0  0
    1.3796   -1.4238    6.0678 O   0  0
    2.1151    1.2051    7.9545 C   0  0
    2.7403    1.7551    5.5975 N   0  0
    3.8721    2.4727    5.6473 C   0  0
    4.0135    3.6666    4.6864 C   0  0  1  0  0  0
    4.7857    2.2384    6.4343 O   0  0
    2.8779    3.7762    3.7723 N   0  0
    2.9391    4.0819    2.4685 C   0  0
    3.9764    4.4175    1.8967 O   0  0
    0.9178    2.6949    2.0956 N   0  0
    1.7917    0.1382    9.0290 C   0  0
    1.6104    3.9453    1.6606 C   0  0  1  0  0  0
   -1.0050   -0.4609    4.8923 C   0  0
   -0.7539   -1.6033    3.8679 C   0  0
    0.4289   -1.5446    2.8676 C   0  0
    0.8151   -0.1855    2.2590 C   0  0
   -0.3360    0.6686    1.6658 C   0  0
    0.7047    5.1999    1.7943 C   0  0
    4.1629    4.9855    5.4635 C   0  0
    2.9290   -0.8935    9.1899 C   0  0
    1.4175    0.8040   10.3711 C   0  0
   -0.2401    1.7762    5.4546 C   0  0
    0.2077    5.5563    3.1920 C   0  0
    0.5459    6.6633    5.3242 C   0  0
    0.9464    6.4346    4.0144 C   0  0
   -0.5701    6.0153    5.8387 C   0  0
   -0.9025    4.8809    3.7405 C   0  0
   -1.2900    5.1256    5.0513 C   0  0
    0.7071    1.8567    0.1804 H   0  0
   -0.7475    2.6348    0.8048 H   0  0
    3.2537    0.0147    6.5587 H   0  0
    2.9810    1.7735    8.2963 H   0  0
    1.2937    1.9202    7.9212 H   0  0
    2.0612    1.9504    4.8792 H   0  0
    4.9274    3.4926    4.1137 H   0  0
    1.9485    3.6368    4.1435 H   0  0
    1.6205    2.0125    2.3552 H   0  0
    0.9029   -0.4083    8.7088 H   0  0
    1.9234    3.8749    0.6153 H   0  0
   -1.7423    0.2062    4.4425 H   0  0
   -1.5210   -0.8789    5.7587 H   0  0
   -1.6756   -1.7306    3.2986 H   0  0
   -0.6521   -2.5332    4.4300 H   0  0
    0.2254   -2.2484    2.0587 H   0  0
    1.3155   -1.9449    3.3633 H   0  0
    1.5668   -0.3545    1.4859 H   0  0
    1.3331    0.3712    3.0375 H   0  0
   -0.8496    0.1014    0.8888 H   0  0
   -1.0873    0.8619    2.4297 H   0  0
    1.2274    6.0669    1.3867 H   0  0
   -0.1655    5.0719    1.1496 H   0  0
    5.0127    4.9449    6.1464 H   0  0
    4.3297    5.8239    4.7870 H   0  0
    3.2740    5.2036    6.0567 H   0  0
    3.1191   -1.1560   10.2307 H   0  0
    2.6802   -1.8213    8.6727 H   0  0
    3.8714   -0.5342    8.7750 H   0  0
    0.4488    0.4478   10.7240 H   0  0
    2.1417    0.6014   11.1605 H   0  0
    1.3453    1.8890   10.2873 H   0  0
   -1.1952    1.8984    5.9678 H   0  0
    0.4605    2.4218    5.9777 H   0  0
   -0.3631    2.1708    4.4449 H   0  0
    1.1093    7.3436    5.9474 H   0  0
    1.8298    6.9267    3.6318 H   0  0
   -0.8751    6.1989    6.8596 H   0  0
   -1.4456    4.1640    3.1402 H   0  0
   -2.1494    4.6150    5.4624 H   0  0
  1 14  1  0
  1 21  1  0
  1 33  1  0
  1 34  1  0
  2  3  1  0
  2 17  1  0
  2 26  1  0
  3  4  1  0
  3  5  2  0
  4  6  1  0
  4  7  1  0
  4 35  1  0
  6 15  1  0
  6 36  1  0
  6 37  1  0
  7  8  1  0
  7 38  1  0
  8  9  1  0
  8 10  2  0
  9 11  1  0
  9 23  1  0
  9 39  1  0
 11 12  1  0
 11 40  1  0
 12 13  2  0
 12 16  1  0
 14 16  1  0
 14 41  1  0
 15 24  1  0
 15 25  1  0
 15 42  1  0
 16 22  1  0
 16 43  1  0
 17 18  1  0
 17 44  1  0
 17 45  1  0
 18 19  1  0
 18 46  1  0
 18 47  1  0
 19 20  1  0
 19 48  1  0
 19 49  1  0
 20 21  1  0
 20 50  1  0
 20 51  1  0
 21 52  1  0
 21 53  1  0
 22 27  1  0
 22 54  1  0
 22 55  1  0
 23 56  1  0
 23 57  1  0
 23 58  1  0
 24 59  1  0
 24 60  1  0
 24 61  1  0
 25 62  1  0
 25 63  1  0
 25 64  1  0
 26 65  1  0
 26 66  1  0
 26 67  1  0
 27 29  2  0
 27 31  1  0
 28 29  1  0
 28 30  2  0
 28 68  1  0
 29 69  1  0
 30 32  1  0
 30 70  1  0
 31 32  2  0
 31 71  1  0
 32 72  1  0
M  END
> <SourceTag>
input_coordinates_MD

> <Mol_conf_name>
4_3_neutral

> <FormalCharge>
0

> <molecule_nr>
4

> <input_conf>
3

$$$$

  SciTegic09092017303D

 72 73  0  0  1  0            999 V2000
    0.6654    1.7786    1.6129 C   0  0
    0.7840   -0.3381    6.1651 N   0  0
    2.1390   -0.4656    6.2238 C   0  0
    3.0245    0.1450    5.1042 C   0  0  2  0  0  0
    2.7086   -1.0498    7.1480 O   0  0
    4.5382   -0.1450    5.2919 C   0  0
    2.8100    1.5854    4.9218 N   0  0
    2.8707    2.5590    5.8432 C   0  0
    2.4568    3.9719    5.3842 C   0  0  1  0  0  0
    3.1959    2.3857    7.0146 O   0  0
    2.0372    4.0004    3.9800 N   0  0
    2.8838    4.0455    2.9404 C   0  0
    4.0975    4.2170    3.0647 O   0  0
    2.0165    2.2918    1.4100 N   0  0
    5.4484    0.3778    4.1532 C   0  0
    2.2723    3.7620    1.5392 C   0  0  1  0  0  0
    0.0232    0.1911    5.0205 C   0  0
   -0.6985   -0.8887    4.1932 C   0  0
   -1.4136   -0.3169    2.9477 C   0  0
   -0.6378   -0.4623    1.6202 C   0  0
    0.7309    0.2452    1.5425 C   0  0
    1.0821    4.6825    1.1446 C   0  0
    1.3095    4.5131    6.2531 C   0  0
    6.9358    0.1230    4.4762 C   0  0
    5.0513   -0.1766    2.7682 C   0  0
   -0.0599   -0.8793    7.2405 C   0  0
    1.3530    6.1791    1.1866 C   0  0
    2.3707    8.1489    0.2044 C   0  0
    2.0413    6.8022    0.1240 C   0  0
    2.0499    8.8819    1.3402 C   0  0
    1.0678    6.9275    2.3493 C   0  0
    1.4067    8.2726    2.4103 C   0  0
   -0.0063    2.1559    0.8386 H   0  0
    0.2644    2.1014    2.5747 H   0  0
    2.7037   -0.3470    4.1889 H   0  0
    4.8630    0.2882    6.2402 H   0  0
    4.6837   -1.2217    5.3984 H   0  0
    2.5829    1.8739    3.9790 H   0  0
    3.3277    4.6185    5.5142 H   0  0
    1.0669    3.8166    3.7831 H   0  0
    2.4645    1.8917    0.5907 H   0  0
    5.3324    1.4627    4.1089 H   0  0
    3.0757    4.0179    0.8438 H   0  0
    0.6456    0.7665    4.3437 H   0  0
   -0.7124    0.9052    5.3946 H   0  0
   -1.4403   -1.3719    4.8309 H   0  0
   -0.0022   -1.6785    3.9059 H   0  0
   -1.7021    0.7234    3.1091 H   0  0
   -2.3585   -0.8503    2.8260 H   0  0
   -1.2671   -0.1058    0.8025 H   0  0
   -0.4892   -1.5255    1.4217 H   0  0
    1.3880   -0.1380    2.3217 H   0  0
    1.1975   -0.0450    0.5994 H   0  0
    0.7789    4.4396    0.1253 H   0  0
    0.2121    4.4779    1.7692 H   0  0
    1.6037    4.5552    7.3030 H   0  0
    1.0296    5.5239    5.9560 H   0  0
    0.4229    3.8812    6.1898 H   0  0
    7.3962   -0.5998    3.8023 H   0  0
    7.5116    1.0465    4.4029 H   0  0
    7.0762   -0.2589    5.4881 H   0  0
    4.4491    0.5521    2.2234 H   0  0
    5.9157   -0.3994    2.1424 H   0  0
    4.4673   -1.0940    2.8437 H   0  0
   -0.4701   -1.8487    6.9562 H   0  0
    0.4865   -1.0130    8.1765 H   0  0
   -0.8930   -0.2084    7.4536 H   0  0
    2.8867    8.6266   -0.6168 H   0  0
    2.3126    6.2375   -0.7571 H   0  0
    2.3136    9.9289    1.3967 H   0  0
    0.5859    6.4617    3.1972 H   0  0
    1.1770    8.8459    3.2976 H   0  0
  1 14  1  0
  1 21  1  0
  1 33  1  0
  1 34  1  0
  2  3  1  0
  2 17  1  0
  2 26  1  0
  3  4  1  0
  3  5  2  0
  4  6  1  0
  4  7  1  0
  4 35  1  0
  6 15  1  0
  6 36  1  0
  6 37  1  0
  7  8  1  0
  7 38  1  0
  8  9  1  0
  8 10  2  0
  9 11  1  0
  9 23  1  0
  9 39  1  0
 11 12  1  0
 11 40  1  0
 12 13  2  0
 12 16  1  0
 14 16  1  0
 14 41  1  0
 15 24  1  0
 15 25  1  0
 15 42  1  0
 16 22  1  0
 16 43  1  0
 17 18  1  0
 17 44  1  0
 17 45  1  0
 18 19  1  0
 18 46  1  0
 18 47  1  0
 19 20  1  0
 19 48  1  0
 19 49  1  0
 20 21  1  0
 20 50  1  0
 20 51  1  0
 21 52  1  0
 21 53  1  0
 22 27  1  0
 22 54  1  0
 22 55  1  0
 23 56  1  0
 23 57  1  0
 23 58  1  0
 24 59  1  0
 24 60  1  0
 24 61  1  0
 25 62  1  0
 25 63  1  0
 25 64  1  0
 26 65  1  0
 26 66  1  0
 26 67  1  0
 27 29  2  0
 27 31  1  0
 28 29  1  0
 28 30  2  0
 28 68  1  0
 29 69  1  0
 30 32  1  0
 30 70  1  0
 31 32  2  0
 31 71  1  0
 32 72  1  0
M  END
> <SourceTag>
input_coordinates_MD

> <Mol_conf_name>
4_4_neutral

> <FormalCharge>
0

> <molecule_nr>
4

> <input_conf>
4

$$$$

  SciTegic09092017303D

 72 73  0  0  1  0            999 V2000
    0.2963    1.9368    2.2970 C   0  0
    0.9235   -0.9946    5.5988 N   0  0
    1.1233    0.2957    5.9799 C   0  0
    2.5152    0.8088    6.4066 C   0  0  2  0  0  0
    0.2122    1.1295    6.0071 O   0  0
    2.6481    0.9244    7.9499 C   0  0
    2.6393    2.1277    5.7985 N   0  0
    3.7611    2.8372    5.6542 C   0  0
    3.6228    4.1538    4.8793 C   0  0  1  0  0  0
    4.8588    2.4884    6.0817 O   0  0
    2.8021    3.9886    3.6769 N   0  0
    3.2215    3.3904    2.5520 C   0  0
    4.3670    2.9617    2.4038 O   0  0
    0.7842    3.2347    1.8286 N   0  0
    2.6936   -0.4132    8.7259 C   0  0
    2.2107    3.2814    1.3699 C   0  0  1  0  0  0
   -0.4232   -1.4721    5.2321 C   0  0
   -0.9892   -0.8684    3.9276 C   0  0
   -0.1533   -1.1688    2.6663 C   0  0
   -0.6054   -0.3550    1.4342 C   0  0
    0.2355    0.9081    1.1470 C   0  0
    2.4088    4.4468    0.3725 C   0  0
    3.0254    5.2542    5.7704 C   0  0
    3.9681   -1.2272    8.4045 C   0  0
    2.5117   -0.1799   10.2426 C   0  0
    1.9330   -2.0613    5.6108 C   0  0
    1.5173    4.3873   -0.8584 C   0  0
   -0.5828    4.9070   -1.9537 C   0  0
    0.2745    5.0564   -0.8716 C   0  0
   -0.2344    4.0792   -3.0137 C   0  0
    1.8407    3.5215   -1.9244 C   0  0
    0.9694    3.3857   -2.9971 C   0  0
   -0.7093    2.0873    2.6952 H   0  0
    0.8988    1.5631    3.1278 H   0  0
    3.3221    0.2110    5.9912 H   0  0
    3.5409    1.4963    8.2062 H   0  0
    1.8077    1.5197    8.3129 H   0  0
    1.7694    2.4798    5.4192 H   0  0
    4.6267    4.4606    4.5764 H   0  0
    1.8299    4.2664    3.6917 H   0  0
    0.2051    3.5188    1.0423 H   0  0
    1.8368   -1.0096    8.4093 H   0  0
    2.5055    2.3765    0.8363 H   0  0
   -1.1070   -1.2563    6.0557 H   0  0
   -0.4185   -2.5594    5.1351 H   0  0
   -1.1058    0.2076    4.0517 H   0  0
   -2.0026   -1.2443    3.7808 H   0  0
   -0.2386   -2.2348    2.4480 H   0  0
    0.9081   -0.9968    2.8536 H   0  0
   -1.6621   -0.0921    1.5142 H   0  0
   -0.5419   -0.9981    0.5542 H   0  0
    1.2443    0.5896    0.8856 H   0  0
   -0.1680    1.3842    0.2513 H   0  0
    2.2527    5.4045    0.8730 H   0  0
    3.4444    4.4595    0.0261 H   0  0
    3.6285    5.3954    6.6685 H   0  0
    2.9921    6.2102    5.2477 H   0  0
    2.0120    5.0105    6.0919 H   0  0
    4.5682   -1.4488    9.2868 H   0  0
    3.7146   -2.1861    7.9526 H   0  0
    4.6274   -0.7056    7.7098 H   0  0
    1.6214   -0.6937   10.6075 H   0  0
    3.3504   -0.5397   10.8384 H   0  0
    2.3892    0.8762   10.4859 H   0  0
    2.9648   -1.7243    5.6649 H   0  0
    1.7589   -2.7305    6.4545 H   0  0
    1.8555   -2.6575    4.7003 H   0  0
   -1.5277    5.4322   -1.9684 H   0  0
   -0.0130    5.6909   -0.0442 H   0  0
   -0.9083    3.9663   -3.8518 H   0  0
    2.7657    2.9616   -1.9118 H   0  0
    1.2257    2.7316   -3.8188 H   0  0
  1 14  1  0
  1 21  1  0
  1 33  1  0
  1 34  1  0
  2  3  1  0
  2 17  1  0
  2 26  1  0
  3  4  1  0
  3  5  2  0
  4  6  1  0
  4  7  1  0
  4 35  1  0
  6 15  1  0
  6 36  1  0
  6 37  1  0
  7  8  1  0
  7 38  1  0
  8  9  1  0
  8 10  2  0
  9 11  1  0
  9 23  1  0
  9 39  1  0
 11 12  1  0
 11 40  1  0
 12 13  2  0
 12 16  1  0
 14 16  1  0
 14 41  1  0
 15 24  1  0
 15 25  1  0
 15 42  1  0
 16 22  1  0
 16 43  1  0
 17 18  1  0
 17 44  1  0
 17 45  1  0
 18 19  1  0
 18 46  1  0
 18 47  1  0
 19 20  1  0
 19 48  1  0
 19 49  1  0
 20 21  1  0
 20 50  1  0
 20 51  1  0
 21 52  1  0
 21 53  1  0
 22 27  1  0
 22 54  1  0
 22 55  1  0
 23 56  1  0
 23 57  1  0
 23 58  1  0
 24 59  1  0
 24 60  1  0
 24 61  1  0
 25 62  1  0
 25 63  1  0
 25 64  1  0
 26 65  1  0
 26 66  1  0
 26 67  1  0
 27 29  2  0
 27 31  1  0
 28 29  1  0
 28 30  2  0
 28 68  1  0
 29 69  1  0
 30 32  1  0
 30 70  1  0
 31 32  2  0
 31 71  1  0
 32 72  1  0
M  END
> <SourceTag>
input_coordinates_MD

> <Mol_conf_name>
4_5_neutral

> <FormalCharge>
0

> <molecule_nr>
4

> <input_conf>
5

$$$$

  SciTegic09092017303D

 73 74  0  0  1  0            999 V2000
   -0.0326    2.4929    1.2615 C   0  0
    0.8541   -0.9215    5.7101 N   0  0
    0.9557    0.4016    6.0068 C   0  0
    2.2585    0.9777    6.6031 C   0  0  2  0  0  0
    0.0291    1.1991    5.8515 O   0  0
    2.0928    1.3567    8.1004 C   0  0
    2.6092    2.1746    5.8416 N   0  0
    3.8400    2.6906    5.7645 C   0  0
    4.0380    3.9637    4.9262 C   0  0  1  0  0  0
    4.8161    2.1966    6.3254 O   0  0
    3.5911    3.8479    3.5320 N   0  0
    2.3372    3.7451    3.0618 C   0  0
    1.3468    3.7185    3.7957 O   0  0
    1.4156    2.4657    1.0688 N   0  3
    1.9149    0.1761    9.0851 C   0  0
    2.1903    3.6693    1.5035 C   0  0  1  0  0  0
   -0.3831   -1.4955    5.1481 C   0  0
   -0.2535   -2.0452    3.7058 C   0  0
   -0.8128   -1.1285    2.5989 C   0  0
   -0.0739    0.2117    2.4554 C   0  0
   -0.5696    1.0542    1.2609 C   0  0
    1.6768    4.9863    0.8663 C   0  0
    3.4383    5.2008    5.6235 C   0  0
    3.2097   -0.6565    9.2283 C   0  0
    1.3812    0.6656   10.4499 C   0  0
    1.9526   -1.8841    5.8664 C   0  0
    2.5166    6.2244    1.1459 C   0  0
    4.5029    7.5465    0.7156 C   0  0
    3.6792    6.4776    0.3877 C   0  0
    4.2031    8.3531    1.8066 C   0  0
    2.2460    7.0292    2.2736 C   0  0
    3.0828    8.0922    2.5858 C   0  0
   -0.4960    3.0675    0.4568 H   0  0
   -0.3164    2.9798    2.1958 H   0  0
    3.0849    0.2793    6.4877 H   0  0
    2.9448    1.9524    8.4313 H   0  0
    1.2287    2.0199    8.1789 H   0  0
    1.8506    2.6068    5.3156 H   0  0
    5.1162    4.1224    4.8717 H   0  0
    4.3356    3.8606    2.8516 H   0  0
    1.7975    1.6067    1.4485 H   0  0
    1.1473   -0.4846    8.6788 H   0  0
    3.2012    3.5334    1.1125 H   0  0
   -1.2179   -0.7927    5.1973 H   0  0
   -0.6771   -2.3153    5.8058 H   0  0
   -0.8045   -2.9858    3.6608 H   0  0
    0.7776   -2.3161    3.4754 H   0  0
   -1.8731   -0.9432    2.7810 H   0  0
   -0.7641   -1.6637    1.6488 H   0  0
    0.9985    0.0318    2.3700 H   0  0
   -0.2115    0.7931    3.3660 H   0  0
   -0.3259    0.5616    0.3181 H   0  0
   -1.6586    1.1076    1.2937 H   0  0
    1.6266    4.8574   -0.2159 H   0  0
    0.6545    5.1858    1.1906 H   0  0
    3.8689    5.3316    6.6170 H   0  0
    3.6406    6.1096    5.0565 H   0  0
    2.3582    5.1193    5.7492 H   0  0
    3.6393   -0.6061   10.2287 H   0  0
    3.0213   -1.7101    9.0209 H   0  0
    3.9926   -0.3256    8.5450 H   0  0
    0.3742    0.2855   10.6271 H   0  0
    1.9912    0.3412   11.2928 H   0  0
    1.3238    1.7534   10.5048 H   0  0
    2.6809   -1.7695    5.0622 H   0  0
    2.4687   -1.7658    6.8179 H   0  0
    1.5881   -2.9122    5.8394 H   0  0
    5.3853    7.7471    0.1240 H   0  0
    3.9318    5.8446   -0.4518 H   0  0
    4.8513    9.1813    2.0573 H   0  0
    1.3909    6.8176    2.9014 H   0  0
    2.8661    8.7130    3.4439 H   0  0
    1.5532    2.4032    0.0701 H   0  0
  1 14  1  0
  1 21  1  0
  1 33  1  0
  1 34  1  0
  2  3  1  0
  2 17  1  0
  2 26  1  0
  3  4  1  0
  3  5  2  0
  4  6  1  0
  4  7  1  0
  4 35  1  0
  6 15  1  0
  6 36  1  0
  6 37  1  0
  7  8  1  0
  7 38  1  0
  8  9  1  0
  8 10  2  0
  9 11  1  0
  9 23  1  0
  9 39  1  0
 11 12  1  0
 11 40  1  0
 12 13  2  0
 12 16  1  0
 14 16  1  0
 14 41  1  0
 14 73  1  0
 15 24  1  0
 15 25  1  0
 15 42  1  0
 16 22  1  0
 16 43  1  0
 17 18  1  0
 17 44  1  0
 17 45  1  0
 18 19  1  0
 18 46  1  0
 18 47  1  0
 19 20  1  0
 19 48  1  0
 19 49  1  0
 20 21  1  0
 20 50  1  0
 20 51  1  0
 21 52  1  0
 21 53  1  0
 22 27  1  0
 22 54  1  0
 22 55  1  0
 23 56  1  0
 23 57  1  0
 23 58  1  0
 24 59  1  0
 24 60  1  0
 24 61  1  0
 25 62  1  0
 25 63  1  0
 25 64  1  0
 26 65  1  0
 26 66  1  0
 26 67  1  0
 27 29  2  0
 27 31  1  0
 28 29  1  0
 28 30  2  0
 28 68  1  0
 29 69  1  0
 30 32  1  0
 30 70  1  0
 31 32  2  0
 31 71  1  0
 32 72  1  0
M  CHG  1  14   1
M  END
> <SourceTag>
input_coordinates_MD

> <Mol_conf_name>
4_1_charged

> <FormalCharge>
1

> <molecule_nr>
4

> <input_conf>
1

$$$$

  SciTegic09092017303D

 73 74  0  0  1  0            999 V2000
    0.2352    2.4813    0.7464 C   0  0
    0.8268   -0.8804    6.4085 N   0  0
    1.2623    0.0713    7.2809 C   0  0
    1.3283    1.5630    6.8780 C   0  0  2  0  0  0
    1.6365   -0.1975    8.4231 O   0  0
   -0.0477    2.2771    6.9712 C   0  0
    1.9882    1.7924    5.5900 N   0  0
    3.3187    1.7298    5.4193 C   0  0
    3.8744    2.2033    4.0666 C   0  0  1  0  0  0
    4.0999    1.3778    6.2998 O   0  0
    2.9242    3.1151    3.4356 N   0  0
    2.8857    3.4508    2.1423 C   0  0
    3.7310    3.0994    1.3179 O   0  0
    0.3938    3.4846    1.8039 N   0  3
   -0.1095    3.7098    6.3834 C   0  0
    1.6531    4.2888    1.6964 C   0  0  1  0  0  0
    0.1301   -0.6229    5.1380 C   0  0
    0.9006   -1.0421    3.8701 C   0  0
    0.0083   -1.0073    2.6116 C   0  0
   -0.4034    0.4050    2.1402 C   0  0
    0.6380    1.0718    1.2212 C   0  0
    1.5336    5.6174    2.4864 C   0  0
    5.2558    2.8760    4.2071 C   0  0
   -1.5360    4.2890    6.5027 C   0  0
    0.9544    4.6528    6.9867 C   0  0
    0.8219   -2.2971    6.8053 C   0  0
    0.3664    6.5027    2.0810 C   0  0
   -0.6490    8.0447    0.5107 C   0  0
    0.4557    7.3161    0.9319 C   0  0
   -1.8520    7.9550    1.2003 C   0  0
   -0.8722    6.3916    2.7483 C   0  0
   -1.9650    7.1279    2.3110 C   0  0
    0.7961    2.7527   -0.1514 H   0  0
   -0.8126    2.4581    0.4392 H   0  0
    1.9661    2.0310    7.6317 H   0  0
   -0.8241    1.6764    6.5000 H   0  0
   -0.3339    2.3101    8.0243 H   0  0
    1.3951    1.9984    4.8013 H   0  0
    3.9774    1.3171    3.4369 H   0  0
    2.1736    3.4547    4.0170 H   0  0
   -0.3749    4.1459    1.7229 H   0  0
    0.0922    3.6389    5.3131 H   0  0
    1.8543    4.5728    0.6596 H   0  0
   -0.1416    0.4223    5.0274 H   0  0
   -0.8224   -1.1553    5.1695 H   0  0
    1.2792   -2.0573    3.9889 H   0  0
    1.7810   -0.4136    3.7337 H   0  0
   -0.8929   -1.5903    2.8117 H   0  0
    0.5070   -1.5332    1.7952 H   0  0
   -0.6267    1.0545    2.9871 H   0  0
   -1.3400    0.3246    1.5856 H   0  0
    1.6153    1.0832    1.7004 H   0  0
    0.7627    0.4457    0.3369 H   0  0
    1.4525    5.4242    3.5574 H   0  0
    2.4488    6.1991    2.3595 H   0  0
    5.9802    2.1953    4.6564 H   0  0
    5.6581    3.1753    3.2394 H   0  0
    5.2043    3.7628    4.8395 H   0  0
   -1.5855    5.1661    7.1481 H   0  0
   -1.9191    4.5862    5.5261 H   0  0
   -2.2416    3.5641    6.9103 H   0  0
    1.7970    4.7713    6.3045 H   0  0
    0.5698    5.6535    7.1842 H   0  0
    1.3519    4.2750    7.9289 H   0  0
    1.1428   -2.9414    5.9874 H   0  0
    1.4885   -2.5030    7.6453 H   0  0
   -0.1826   -2.6047    7.0985 H   0  0
   -0.5745    8.6785   -0.3620 H   0  0
    1.3815    7.3788    0.3768 H   0  0
   -2.7079    8.5240    0.8643 H   0  0
   -0.9733    5.7386    3.6039 H   0  0
   -2.9088    7.0528    2.8331 H   0  0
    0.3573    3.0329    2.7065 H   0  0
  1 14  1  0
  1 21  1  0
  1 33  1  0
  1 34  1  0
  2  3  1  0
  2 17  1  0
  2 26  1  0
  3  4  1  0
  3  5  2  0
  4  6  1  0
  4  7  1  0
  4 35  1  0
  6 15  1  0
  6 36  1  0
  6 37  1  0
  7  8  1  0
  7 38  1  0
  8  9  1  0
  8 10  2  0
  9 11  1  0
  9 23  1  0
  9 39  1  0
 11 12  1  0
 11 40  1  0
 12 13  2  0
 12 16  1  0
 14 16  1  0
 14 41  1  0
 14 73  1  0
 15 24  1  0
 15 25  1  0
 15 42  1  0
 16 22  1  0
 16 43  1  0
 17 18  1  0
 17 44  1  0
 17 45  1  0
 18 19  1  0
 18 46  1  0
 18 47  1  0
 19 20  1  0
 19 48  1  0
 19 49  1  0
 20 21  1  0
 20 50  1  0
 20 51  1  0
 21 52  1  0
 21 53  1  0
 22 27  1  0
 22 54  1  0
 22 55  1  0
 23 56  1  0
 23 57  1  0
 23 58  1  0
 24 59  1  0
 24 60  1  0
 24 61  1  0
 25 62  1  0
 25 63  1  0
 25 64  1  0
 26 65  1  0
 26 66  1  0
 26 67  1  0
 27 29  2  0
 27 31  1  0
 28 29  1  0
 28 30  2  0
 28 68  1  0
 29 69  1  0
 30 32  1  0
 30 70  1  0
 31 32  2  0
 31 71  1  0
 32 72  1  0
M  CHG  1  14   1
M  END
> <SourceTag>
input_coordinates_MD

> <Mol_conf_name>
4_2_charged

> <FormalCharge>
1

> <molecule_nr>
4

> <input_conf>
2

$$$$

  SciTegic09092017303D

 73 74  0  0  1  0            999 V2000
    0.1147    2.0247    1.0830 C   0  0
    0.1211    0.3502    5.4000 N   0  0
    1.2274   -0.2069    5.9691 C   0  0
    2.3810    0.6696    6.5158 C   0  0  2  0  0  0
    1.3796   -1.4238    6.0678 O   0  0
    2.1151    1.2051    7.9545 C   0  0
    2.7403    1.7551    5.5975 N   0  0
    3.8721    2.4727    5.6473 C   0  0
    4.0135    3.6666    4.6864 C   0  0  1  0  0  0
    4.7857    2.2384    6.4343 O   0  0
    2.8779    3.7762    3.7723 N   0  0
    2.9391    4.0819    2.4685 C   0  0
    3.9764    4.4175    1.8967 O   0  0
    0.9178    2.6949    2.0956 N   0  3
    1.7917    0.1382    9.0290 C   0  0
    1.6104    3.9453    1.6606 C   0  0  1  0  0  0
   -1.0050   -0.4609    4.8923 C   0  0
   -0.7539   -1.6033    3.8679 C   0  0
    0.4289   -1.5446    2.8676 C   0  0
    0.8151   -0.1855    2.2590 C   0  0
   -0.3360    0.6686    1.6658 C   0  0
    0.7047    5.1999    1.7943 C   0  0
    4.1629    4.9855    5.4635 C   0  0
    2.9290   -0.8935    9.1899 C   0  0
    1.4175    0.8040   10.3711 C   0  0
   -0.2401    1.7762    5.4546 C   0  0
    0.2077    5.5563    3.1920 C   0  0
    0.5459    6.6633    5.3242 C   0  0
    0.9464    6.4346    4.0144 C   0  0
   -0.5701    6.0153    5.8387 C   0  0
   -0.9025    4.8809    3.7405 C   0  0
   -1.2900    5.1256    5.0513 C   0  0
    0.7071    1.8567    0.1804 H   0  0
   -0.7475    2.6348    0.8048 H   0  0
    3.2537    0.0147    6.5587 H   0  0
    2.9810    1.7735    8.2963 H   0  0
    1.2937    1.9202    7.9212 H   0  0
    2.0612    1.9504    4.8792 H   0  0
    4.9274    3.4926    4.1137 H   0  0
    1.9485    3.6368    4.1435 H   0  0
    1.6205    2.0125    2.3552 H   0  0
    0.9029   -0.4083    8.7088 H   0  0
    1.9234    3.8749    0.6153 H   0  0
   -1.7423    0.2062    4.4425 H   0  0
   -1.5210   -0.8789    5.7587 H   0  0
   -1.6756   -1.7306    3.2986 H   0  0
   -0.6521   -2.5332    4.4300 H   0  0
    0.2254   -2.2484    2.0587 H   0  0
    1.3155   -1.9449    3.3633 H   0  0
    1.5668   -0.3545    1.4859 H   0  0
    1.3331    0.3712    3.0375 H   0  0
   -0.8496    0.1014    0.8888 H   0  0
   -1.0873    0.8619    2.4297 H   0  0
    1.2274    6.0669    1.3867 H   0  0
   -0.1655    5.0719    1.1496 H   0  0
    5.0127    4.9449    6.1464 H   0  0
    4.3297    5.8239    4.7870 H   0  0
    3.2740    5.2036    6.0567 H   0  0
    3.1191   -1.1560   10.2307 H   0  0
    2.6802   -1.8213    8.6727 H   0  0
    3.8714   -0.5342    8.7750 H   0  0
    0.4488    0.4478   10.7240 H   0  0
    2.1417    0.6014   11.1605 H   0  0
    1.3453    1.8890   10.2873 H   0  0
   -1.1952    1.8984    5.9678 H   0  0
    0.4605    2.4218    5.9777 H   0  0
   -0.3631    2.1708    4.4449 H   0  0
    1.1093    7.3436    5.9474 H   0  0
    1.8298    6.9267    3.6318 H   0  0
   -0.8751    6.1989    6.8596 H   0  0
   -1.4456    4.1640    3.1402 H   0  0
   -2.1494    4.6150    5.4624 H   0  0
    0.3390    2.8976    2.8981 H   0  0
  1 14  1  0
  1 21  1  0
  1 33  1  0
  1 34  1  0
  2  3  1  0
  2 17  1  0
  2 26  1  0
  3  4  1  0
  3  5  2  0
  4  6  1  0
  4  7  1  0
  4 35  1  0
  6 15  1  0
  6 36  1  0
  6 37  1  0
  7  8  1  0
  7 38  1  0
  8  9  1  0
  8 10  2  0
  9 11  1  0
  9 23  1  0
  9 39  1  0
 11 12  1  0
 11 40  1  0
 12 13  2  0
 12 16  1  0
 14 16  1  0
 14 41  1  0
 14 73  1  0
 15 24  1  0
 15 25  1  0
 15 42  1  0
 16 22  1  0
 16 43  1  0
 17 18  1  0
 17 44  1  0
 17 45  1  0
 18 19  1  0
 18 46  1  0
 18 47  1  0
 19 20  1  0
 19 48  1  0
 19 49  1  0
 20 21  1  0
 20 50  1  0
 20 51  1  0
 21 52  1  0
 21 53  1  0
 22 27  1  0
 22 54  1  0
 22 55  1  0
 23 56  1  0
 23 57  1  0
 23 58  1  0
 24 59  1  0
 24 60  1  0
 24 61  1  0
 25 62  1  0
 25 63  1  0
 25 64  1  0
 26 65  1  0
 26 66  1  0
 26 67  1  0
 27 29  2  0
 27 31  1  0
 28 29  1  0
 28 30  2  0
 28 68  1  0
 29 69  1  0
 30 32  1  0
 30 70  1  0
 31 32  2  0
 31 71  1  0
 32 72  1  0
M  CHG  1  14   1
M  END
> <SourceTag>
input_coordinates_MD

> <Mol_conf_name>
4_3_charged

> <FormalCharge>
1

> <molecule_nr>
4

> <input_conf>
3

$$$$

  SciTegic09092017303D

 73 74  0  0  1  0            999 V2000
    0.6654    1.7786    1.6129 C   0  0
    0.7840   -0.3381    6.1651 N   0  0
    2.1390   -0.4656    6.2238 C   0  0
    3.0245    0.1450    5.1042 C   0  0  2  0  0  0
    2.7086   -1.0498    7.1480 O   0  0
    4.5382   -0.1450    5.2919 C   0  0
    2.8100    1.5854    4.9218 N   0  0
    2.8707    2.5590    5.8432 C   0  0
    2.4568    3.9719    5.3842 C   0  0  1  0  0  0
    3.1959    2.3857    7.0146 O   0  0
    2.0372    4.0004    3.9800 N   0  0
    2.8838    4.0455    2.9404 C   0  0
    4.0975    4.2170    3.0647 O   0  0
    2.0165    2.2918    1.4100 N   0  3
    5.4484    0.3778    4.1532 C   0  0
    2.2723    3.7620    1.5392 C   0  0  1  0  0  0
    0.0232    0.1911    5.0205 C   0  0
   -0.6985   -0.8887    4.1932 C   0  0
   -1.4136   -0.3169    2.9477 C   0  0
   -0.6378   -0.4623    1.6202 C   0  0
    0.7309    0.2452    1.5425 C   0  0
    1.0821    4.6825    1.1446 C   0  0
    1.3095    4.5131    6.2531 C   0  0
    6.9358    0.1230    4.4762 C   0  0
    5.0513   -0.1766    2.7682 C   0  0
   -0.0599   -0.8793    7.2405 C   0  0
    1.3530    6.1791    1.1866 C   0  0
    2.3707    8.1489    0.2044 C   0  0
    2.0413    6.8022    0.1240 C   0  0
    2.0499    8.8819    1.3402 C   0  0
    1.0678    6.9275    2.3493 C   0  0
    1.4067    8.2726    2.4103 C   0  0
   -0.0063    2.1559    0.8386 H   0  0
    0.2644    2.1014    2.5747 H   0  0
    2.7037   -0.3470    4.1889 H   0  0
    4.8630    0.2882    6.2402 H   0  0
    4.6837   -1.2217    5.3984 H   0  0
    2.5829    1.8739    3.9790 H   0  0
    3.3277    4.6185    5.5142 H   0  0
    1.0669    3.8166    3.7831 H   0  0
    2.4645    1.8917    0.5907 H   0  0
    5.3324    1.4627    4.1089 H   0  0
    3.0757    4.0179    0.8438 H   0  0
    0.6456    0.7665    4.3437 H   0  0
   -0.7124    0.9052    5.3946 H   0  0
   -1.4403   -1.3719    4.8309 H   0  0
   -0.0022   -1.6785    3.9059 H   0  0
   -1.7021    0.7234    3.1091 H   0  0
   -2.3585   -0.8503    2.8260 H   0  0
   -1.2671   -0.1058    0.8025 H   0  0
   -0.4892   -1.5255    1.4217 H   0  0
    1.3880   -0.1380    2.3217 H   0  0
    1.1975   -0.0450    0.5994 H   0  0
    0.7789    4.4396    0.1253 H   0  0
    0.2121    4.4779    1.7692 H   0  0
    1.6037    4.5552    7.3030 H   0  0
    1.0296    5.5239    5.9560 H   0  0
    0.4229    3.8812    6.1898 H   0  0
    7.3962   -0.5998    3.8023 H   0  0
    7.5116    1.0465    4.4029 H   0  0
    7.0762   -0.2589    5.4881 H   0  0
    4.4491    0.5521    2.2234 H   0  0
    5.9157   -0.3994    2.1424 H   0  0
    4.4673   -1.0940    2.8437 H   0  0
   -0.4701   -1.8487    6.9562 H   0  0
    0.4865   -1.0130    8.1765 H   0  0
   -0.8930   -0.2084    7.4536 H   0  0
    2.8867    8.6266   -0.6168 H   0  0
    2.3126    6.2375   -0.7571 H   0  0
    2.3136    9.9289    1.3967 H   0  0
    0.5859    6.4617    3.1972 H   0  0
    1.1770    8.8459    3.2976 H   0  0
    2.5365    1.8946    2.1794 H   0  0
  1 14  1  0
  1 21  1  0
  1 33  1  0
  1 34  1  0
  2  3  1  0
  2 17  1  0
  2 26  1  0
  3  4  1  0
  3  5  2  0
  4  6  1  0
  4  7  1  0
  4 35  1  0
  6 15  1  0
  6 36  1  0
  6 37  1  0
  7  8  1  0
  7 38  1  0
  8  9  1  0
  8 10  2  0
  9 11  1  0
  9 23  1  0
  9 39  1  0
 11 12  1  0
 11 40  1  0
 12 13  2  0
 12 16  1  0
 14 16  1  0
 14 41  1  0
 14 73  1  0
 15 24  1  0
 15 25  1  0
 15 42  1  0
 16 22  1  0
 16 43  1  0
 17 18  1  0
 17 44  1  0
 17 45  1  0
 18 19  1  0
 18 46  1  0
 18 47  1  0
 19 20  1  0
 19 48  1  0
 19 49  1  0
 20 21  1  0
 20 50  1  0
 20 51  1  0
 21 52  1  0
 21 53  1  0
 22 27  1  0
 22 54  1  0
 22 55  1  0
 23 56  1  0
 23 57  1  0
 23 58  1  0
 24 59  1  0
 24 60  1  0
 24 61  1  0
 25 62  1  0
 25 63  1  0
 25 64  1  0
 26 65  1  0
 26 66  1  0
 26 67  1  0
 27 29  2  0
 27 31  1  0
 28 29  1  0
 28 30  2  0
 28 68  1  0
 29 69  1  0
 30 32  1  0
 30 70  1  0
 31 32  2  0
 31 71  1  0
 32 72  1  0
M  CHG  1  14   1
M  END
> <SourceTag>
input_coordinates_MD

> <Mol_conf_name>
4_4_charged

> <FormalCharge>
1

> <molecule_nr>
4

> <input_conf>
4

$$$$

  SciTegic09092017303D

 73 74  0  0  1  0            999 V2000
    0.2963    1.9368    2.2970 C   0  0
    0.9235   -0.9946    5.5988 N   0  0
    1.1233    0.2957    5.9799 C   0  0
    2.5152    0.8088    6.4066 C   0  0  2  0  0  0
    0.2122    1.1295    6.0071 O   0  0
    2.6481    0.9244    7.9499 C   0  0
    2.6393    2.1277    5.7985 N   0  0
    3.7611    2.8372    5.6542 C   0  0
    3.6228    4.1538    4.8793 C   0  0  1  0  0  0
    4.8588    2.4884    6.0817 O   0  0
    2.8021    3.9886    3.6769 N   0  0
    3.2215    3.3904    2.5520 C   0  0
    4.3670    2.9617    2.4038 O   0  0
    0.7842    3.2347    1.8286 N   0  3
    2.6936   -0.4132    8.7259 C   0  0
    2.2107    3.2814    1.3699 C   0  0  1  0  0  0
   -0.4232   -1.4721    5.2321 C   0  0
   -0.9892   -0.8684    3.9276 C   0  0
   -0.1533   -1.1688    2.6663 C   0  0
   -0.6054   -0.3550    1.4342 C   0  0
    0.2355    0.9081    1.1470 C   0  0
    2.4088    4.4468    0.3725 C   0  0
    3.0254    5.2542    5.7704 C   0  0
    3.9681   -1.2272    8.4045 C   0  0
    2.5117   -0.1799   10.2426 C   0  0
    1.9330   -2.0613    5.6108 C   0  0
    1.5173    4.3873   -0.8584 C   0  0
   -0.5828    4.9070   -1.9537 C   0  0
    0.2745    5.0564   -0.8716 C   0  0
   -0.2344    4.0792   -3.0137 C   0  0
    1.8407    3.5215   -1.9244 C   0  0
    0.9694    3.3857   -2.9971 C   0  0
   -0.7093    2.0873    2.6952 H   0  0
    0.8988    1.5631    3.1278 H   0  0
    3.3221    0.2110    5.9912 H   0  0
    3.5409    1.4963    8.2062 H   0  0
    1.8077    1.5197    8.3129 H   0  0
    1.7694    2.4798    5.4192 H   0  0
    4.6267    4.4606    4.5764 H   0  0
    1.8299    4.2664    3.6917 H   0  0
    0.2051    3.5188    1.0423 H   0  0
    1.8368   -1.0096    8.4093 H   0  0
    2.5055    2.3765    0.8363 H   0  0
   -1.1070   -1.2563    6.0557 H   0  0
   -0.4185   -2.5594    5.1351 H   0  0
   -1.1058    0.2076    4.0517 H   0  0
   -2.0026   -1.2443    3.7808 H   0  0
   -0.2386   -2.2348    2.4480 H   0  0
    0.9081   -0.9968    2.8536 H   0  0
   -1.6621   -0.0921    1.5142 H   0  0
   -0.5419   -0.9981    0.5542 H   0  0
    1.2443    0.5896    0.8856 H   0  0
   -0.1680    1.3842    0.2513 H   0  0
    2.2527    5.4045    0.8730 H   0  0
    3.4444    4.4595    0.0261 H   0  0
    3.6285    5.3954    6.6685 H   0  0
    2.9921    6.2102    5.2477 H   0  0
    2.0120    5.0105    6.0919 H   0  0
    4.5682   -1.4488    9.2868 H   0  0
    3.7146   -2.1861    7.9526 H   0  0
    4.6274   -0.7056    7.7098 H   0  0
    1.6214   -0.6937   10.6075 H   0  0
    3.3504   -0.5397   10.8384 H   0  0
    2.3892    0.8762   10.4859 H   0  0
    2.9648   -1.7243    5.6649 H   0  0
    1.7589   -2.7305    6.4545 H   0  0
    1.8555   -2.6575    4.7003 H   0  0
   -1.5277    5.4322   -1.9684 H   0  0
   -0.0130    5.6909   -0.0442 H   0  0
   -0.9083    3.9663   -3.8518 H   0  0
    2.7657    2.9616   -1.9118 H   0  0
    1.2257    2.7316   -3.8188 H   0  0
    0.6657    3.9079    2.5722 H   0  0
  1 14  1  0
  1 21  1  0
  1 33  1  0
  1 34  1  0
  2  3  1  0
  2 17  1  0
  2 26  1  0
  3  4  1  0
  3  5  2  0
  4  6  1  0
  4  7  1  0
  4 35  1  0
  6 15  1  0
  6 36  1  0
  6 37  1  0
  7  8  1  0
  7 38  1  0
  8  9  1  0
  8 10  2  0
  9 11  1  0
  9 23  1  0
  9 39  1  0
 11 12  1  0
 11 40  1  0
 12 13  2  0
 12 16  1  0
 14 16  1  0
 14 41  1  0
 14 73  1  0
 15 24  1  0
 15 25  1  0
 15 42  1  0
 16 22  1  0
 16 43  1  0
 17 18  1  0
 17 44  1  0
 17 45  1  0
 18 19  1  0
 18 46  1  0
 18 47  1  0
 19 20  1  0
 19 48  1  0
 19 49  1  0
 20 21  1  0
 20 50  1  0
 20 51  1  0
 21 52  1  0
 21 53  1  0
 22 27  1  0
 22 54  1  0
 22 55  1  0
 23 56  1  0
 23 57  1  0
 23 58  1  0
 24 59  1  0
 24 60  1  0
 24 61  1  0
 25 62  1  0
 25 63  1  0
 25 64  1  0
 26 65  1  0
 26 66  1  0
 26 67  1  0
 27 29  2  0
 27 31  1  0
 28 29  1  0
 28 30  2  0
 28 68  1  0
 29 69  1  0
 30 32  1  0
 30 70  1  0
 31 32  2  0
 31 71  1  0
 32 72  1  0
M  CHG  1  14   1
M  END
> <SourceTag>
input_coordinates_MD

> <Mol_conf_name>
4_5_charged

> <FormalCharge>
1

> <molecule_nr>
4

> <input_conf>
5

$$$$

  SciTegic09092017303D

 72 73  0  0  1  0            999 V2000
    0.3896    2.6814    6.2281 C   0  0
    0.1131    1.0988    0.9894 N   0  0
    0.6547    1.9829    0.1491 C   0  0
    2.1914    1.9874    0.0185 C   0  0  2  0  0  0
   -0.0084    2.7687   -0.5231 O   0  0
    2.7196    0.8188   -0.8587 C   0  0
    2.9142    2.0441    1.2993 N   0  0
    2.9563    1.1315    2.2793 C   0  0
    3.8248    1.4728    3.4897 C   0  0  1  0  0  0
    2.3464    0.0591    2.2707 O   0  0
    3.0891    1.0391    4.6648 N   0  0
    3.2174    1.5301    5.9000 C   0  0
    4.0552    2.3862    6.1915 O   0  0
    1.1960    2.0688    7.2993 N   0  0
    2.1834    0.7650   -2.3101 C   0  0
    2.5080    2.0468   -3.1065 C   0  0
    2.2156    1.0121    6.9789 C   0  0  1  0  0  0
   -1.3174    0.8676    1.1462 C   0  0
   -1.6206   -0.0913    2.3141 C   0  0
   -1.7978    0.5744    3.6953 C   0  0
   -0.5603    1.3192    4.2298 C   0  0
   -0.7669    1.8167    5.6769 C   0  0
    1.6366   -0.4263    6.7864 C   0  0
    5.1827    0.7536    3.4216 C   0  0
    2.6782   -0.5067   -3.0321 C   0  0
    2.6245   -1.5314    6.4378 C   0  0
    3.5835   -1.9470    7.3855 C   0  0
    4.5275   -2.9061    7.0428 C   0  0
    4.5423   -3.4493    5.7641 C   0  0
    2.6612   -2.0814    5.1371 C   0  0
    3.6154   -3.0368    4.8150 C   0  0
    0.4609    1.8644    8.5501 C   0  0
   -0.0298    3.6055    6.6311 H   0  0
    1.0308    3.0229    5.4142 H   0  0
    0.7592    0.5011    1.5035 H   0  0
    2.4385    2.9231   -0.4839 H   0  0
    3.8091    0.8633   -0.8911 H   0  0
    2.4770   -0.1249   -0.3671 H   0  0
    3.4303    2.8985    1.4430 H   0  0
    3.9789    2.5528    3.5428 H   0  0
    2.3928    0.3306    4.4807 H   0  0
    1.0961    0.6801   -2.2649 H   0  0
    3.3265    2.6121   -2.6603 H   0  0
    2.7884    1.8419   -4.1399 H   0  0
    1.6389    2.7053   -3.1424 H   0  0
    2.8709    0.9282    7.8486 H   0  0
   -1.8583    1.8095    1.2727 H   0  0
   -1.6954    0.4323    0.2175 H   0  0
   -0.8621   -0.8747    2.3678 H   0  0
   -2.5498   -0.6149    2.0834 H   0  0
   -2.0804   -0.2009    4.4102 H   0  0
   -2.6454    1.2614    3.6587 H   0  0
   -0.3400    2.1680    3.5799 H   0  0
    0.3112    0.6687    4.1730 H   0  0
   -0.9829    0.9758    6.3349 H   0  0
   -1.6715    2.4259    5.7002 H   0  0
    1.1606   -0.7336    7.7178 H   0  0
    0.8422   -0.4314    6.0450 H   0  0
    5.7389    1.0469    2.5308 H   0  0
    5.7995    0.9944    4.2878 H   0  0
    5.0584   -0.3302    3.3928 H   0  0
    3.2117   -1.1803   -2.3603 H   0  0
    1.8398   -1.0693   -3.4448 H   0  0
    3.3568   -0.2881   -3.8568 H   0  0
    3.5902   -1.5201    8.3786 H   0  0
    5.2583   -3.2261    7.7724 H   0  0
    5.2832   -4.1926    5.5044 H   0  0
    1.9555   -1.7647    4.3813 H   0  0
    3.6396   -3.4562    3.8189 H   0  0
    1.1448    1.6341    9.3685 H   0  0
   -0.0881    2.7632    8.8359 H   0  0
   -0.2542    1.0446    8.4756 H   0  0
  1 14  1  0
  1 22  1  0
  1 33  1  0
  1 34  1  0
  2  3  1  0
  2 18  1  0
  2 35  1  0
  3  4  1  0
  3  5  2  0
  4  6  1  0
  4  7  1  0
  4 36  1  0
  6 15  1  0
  6 37  1  0
  6 38  1  0
  7  8  1  0
  7 39  1  0
  8  9  1  0
  8 10  2  0
  9 11  1  0
  9 24  1  0
  9 40  1  0
 11 12  1  0
 11 41  1  0
 12 13  2  0
 12 17  1  0
 14 17  1  0
 14 32  1  0
 15 16  1  0
 15 25  1  0
 15 42  1  0
 16 43  1  0
 16 44  1  0
 16 45  1  0
 17 23  1  0
 17 46  1  0
 18 19  1  0
 18 47  1  0
 18 48  1  0
 19 20  1  0
 19 49  1  0
 19 50  1  0
 20 21  1  0
 20 51  1  0
 20 52  1  0
 21 22  1  0
 21 53  1  0
 21 54  1  0
 22 55  1  0
 22 56  1  0
 23 26  1  0
 23 57  1  0
 23 58  1  0
 24 59  1  0
 24 60  1  0
 24 61  1  0
 25 62  1  0
 25 63  1  0
 25 64  1  0
 26 27  2  0
 26 30  1  0
 27 28  1  0
 27 65  1  0
 28 29  2  0
 28 66  1  0
 29 31  1  0
 29 67  1  0
 30 31  2  0
 30 68  1  0
 31 69  1  0
 32 70  1  0
 32 71  1  0
 32 72  1  0
M  END
> <SourceTag>
input_coordinates_MD

> <Mol_conf_name>
3_1_neutral

> <FormalCharge>
0

> <molecule_nr>
3

> <input_conf>
1

$$$$

  SciTegic09092017303D

 72 73  0  0  1  0            999 V2000
    0.2078    2.1508    5.8247 C   0  0
   -0.1850    0.7523    0.8789 N   0  0
    0.8507    1.5989    0.8484 C   0  0
    2.2526    0.9941    0.6709 C   0  0  2  0  0  0
    0.7293    2.8163    0.9690 O   0  0
    2.2557   -0.5273    0.3462 C   0  0
    2.9891    1.2500    1.9032 N   0  0
    3.9281    2.1845    2.0581 C   0  0
    4.5803    2.3208    3.4442 C   0  0  1  0  0  0
    4.3179    2.9203    1.1533 O   0  0
    3.7036    2.1719    4.6176 N   0  0
    3.0118    1.0999    5.0439 C   0  0
    2.8790    0.0658    4.3837 O   0  0
    0.9138    1.0216    6.4651 N   0  0
    3.6325   -1.1152   -0.0551 C   0  0
    4.5875   -1.2976    1.1459 C   0  0
    2.4130    1.2126    6.4852 C   0  0  1  0  0  0
   -1.5699    1.1434    1.1314 C   0  0
   -1.8418    1.5054    2.6057 C   0  0
   -1.3793    0.4345    3.6181 C   0  0
   -1.8464    0.6922    5.0619 C   0  0
   -1.3294    2.0027    5.7010 C   0  0
    3.1955    0.2772    7.4629 C   0  0
    5.8018    1.3907    3.5603 C   0  0
    3.4674   -2.4285   -0.8548 C   0  0
    4.7152    0.3939    7.4732 C   0  0
    5.3402    1.4714    8.1361 C   0  0
    6.7191    1.6225    8.0674 C   0  0
    7.4861    0.7299    7.3287 C   0  0
    5.5031   -0.4815    6.6952 C   0  0
    6.8806   -0.3151    6.6419 C   0  0
    0.3410    0.6994    7.7815 C   0  0
    0.4332    3.0740    6.3623 H   0  0
    0.6032    2.2868    4.8166 H   0  0
    0.0111   -0.2343    0.7969 H   0  0
    2.7096    1.5286   -0.1649 H   0  0
    1.8276   -1.1052    1.1674 H   0  0
    1.5842   -0.6648   -0.5035 H   0  0
    2.7427    0.6997    2.7252 H   0  0
    4.9514    3.3459    3.4867 H   0  0
    3.7073    2.9721    5.2307 H   0  0
    4.1012   -0.4013   -0.7353 H   0  0
    4.0629   -1.2431    2.1005 H   0  0
    5.1176   -2.2497    1.1332 H   0  0
    5.3495   -0.5178    1.1492 H   0  0
    2.6245    2.2259    6.8350 H   0  0
   -1.8560    1.9751    0.4817 H   0  0
   -2.2098    0.3062    0.8457 H   0  0
   -2.9096    1.6920    2.7273 H   0  0
   -1.3461    2.4512    2.8290 H   0  0
   -0.2906    0.3473    3.6012 H   0  0
   -1.7553   -0.5407    3.3041 H   0  0
   -1.5422   -0.1549    5.6780 H   0  0
   -2.9373    0.6913    5.0884 H   0  0
   -1.7821    2.1199    6.6854 H   0  0
   -1.7077    2.8525    5.1328 H   0  0
    2.8840    0.4816    8.4873 H   0  0
    2.9295   -0.7628    7.2652 H   0  0
    6.4727    1.5132    2.7089 H   0  0
    6.3753    1.6082    4.4613 H   0  0
    5.5087    0.3412    3.5986 H   0  0
    2.4222   -2.6773   -1.0408 H   0  0
    3.9523   -2.3506   -1.8287 H   0  0
    3.9010   -3.2927   -0.3513 H   0  0
    4.7512    2.1796    8.7016 H   0  0
    7.1972    2.4414    8.5865 H   0  0
    8.5587    0.8558    7.2786 H   0  0
    5.0356   -1.2795    6.1344 H   0  0
    7.4815   -0.9941    6.0534 H   0  0
    0.5117    1.5039    8.4989 H   0  0
   -0.7307    0.5111    7.7390 H   0  0
    0.7694   -0.2164    8.1888 H   0  0
  1 14  1  0
  1 22  1  0
  1 33  1  0
  1 34  1  0
  2  3  1  0
  2 18  1  0
  2 35  1  0
  3  4  1  0
  3  5  2  0
  4  6  1  0
  4  7  1  0
  4 36  1  0
  6 15  1  0
  6 37  1  0
  6 38  1  0
  7  8  1  0
  7 39  1  0
  8  9  1  0
  8 10  2  0
  9 11  1  0
  9 24  1  0
  9 40  1  0
 11 12  1  0
 11 41  1  0
 12 13  2  0
 12 17  1  0
 14 17  1  0
 14 32  1  0
 15 16  1  0
 15 25  1  0
 15 42  1  0
 16 43  1  0
 16 44  1  0
 16 45  1  0
 17 23  1  0
 17 46  1  0
 18 19  1  0
 18 47  1  0
 18 48  1  0
 19 20  1  0
 19 49  1  0
 19 50  1  0
 20 21  1  0
 20 51  1  0
 20 52  1  0
 21 22  1  0
 21 53  1  0
 21 54  1  0
 22 55  1  0
 22 56  1  0
 23 26  1  0
 23 57  1  0
 23 58  1  0
 24 59  1  0
 24 60  1  0
 24 61  1  0
 25 62  1  0
 25 63  1  0
 25 64  1  0
 26 27  2  0
 26 30  1  0
 27 28  1  0
 27 65  1  0
 28 29  2  0
 28 66  1  0
 29 31  1  0
 29 67  1  0
 30 31  2  0
 30 68  1  0
 31 69  1  0
 32 70  1  0
 32 71  1  0
 32 72  1  0
M  END
> <SourceTag>
input_coordinates_MD

> <Mol_conf_name>
3_2_neutral

> <FormalCharge>
0

> <molecule_nr>
3

> <input_conf>
2

$$$$

  SciTegic09092017303D

 72 73  0  0  1  0            999 V2000
   -0.1439    1.4900    6.5162 C   0  0
   -0.0224    0.7600    0.9473 N   0  0
    0.5615    1.8212    0.3718 C   0  0
    2.0928    1.8094    0.3357 C   0  0  2  0  0  0
   -0.0514    2.7893   -0.0680 O   0  0
    2.6600    0.8628   -0.7578 C   0  0
    2.5788    1.4271    1.6609 N   0  0
    3.8282    1.5980    2.1072 C   0  0
    4.0936    1.1339    3.5396 C   0  0  1  0  0  0
    4.7333    2.1082    1.4534 O   0  0
    3.1592    1.8005    4.4470 N   0  0
    3.2077    1.7430    5.7861 C   0  0
    4.0387    1.0701    6.4007 O   0  0
    1.1077    1.7285    7.2436 N   0  0
    2.2169    1.1706   -2.2085 C   0  0
    2.6102    2.5966   -2.6494 C   0  0
    2.1438    2.5839    6.5650 C   0  0  1  0  0  0
   -1.4620    0.6216    1.1738 C   0  0
   -2.0292    1.5735    2.2534 C   0  0
   -1.2131    1.6796    3.5604 C   0  0
   -1.1682    0.3862    4.4023 C   0  0
   -0.0351    0.3795    5.4481 C   0  0
    2.7962    3.5686    7.5695 C   0  0
    3.9976   -0.4041    3.6382 C   0  0
    2.7407    0.0948   -3.1840 C   0  0
    3.7114    4.6206    6.9585 C   0  0
    3.1640    5.7902    6.3897 C   0  0
    3.9893    6.6987    5.7400 C   0  0
    5.3507    6.4476    5.6211 C   0  0
    5.0890    4.3607    6.7952 C   0  0
    5.8973    5.2808    6.1408 C   0  0
    1.5498    0.6137    8.0898 C   0  0
   -0.9391    1.2450    7.2227 H   0  0
   -0.4519    2.4318    6.0619 H   0  0
    0.5617   -0.0163    1.2196 H   0  0
    2.4239    2.8316    0.1406 H   0  0
    3.7502    0.8806   -0.7221 H   0  0
    2.3738   -0.1613   -0.5130 H   0  0
    1.8828    1.0469    2.2842 H   0  0
    5.1073    1.4428    3.8053 H   0  0
    2.5017    2.4315    4.0138 H   0  0
    1.1278    1.1092   -2.2504 H   0  0
    3.3940    3.0195   -2.0199 H   0  0
    2.9712    2.6372   -3.6772 H   0  0
    1.7508    3.2662   -2.5914 H   0  0
    1.6498    3.2138    5.8220 H   0  0
   -2.0034    0.7615    0.2341 H   0  0
   -1.6529   -0.4111    1.4709 H   0  0
   -3.0577    1.2897    2.4812 H   0  0
   -2.0956    2.5719    1.8174 H   0  0
   -1.6387    2.4826    4.1641 H   0  0
   -0.2004    2.0085    3.3233 H   0  0
   -1.0195   -0.4739    3.7485 H   0  0
   -2.1329    0.2252    4.8870 H   0  0
    0.9098    0.4498    4.9158 H   0  0
   -0.0124   -0.5890    5.9487 H   0  0
    2.0076    4.0964    8.1079 H   0  0
    3.3547    3.0197    8.3292 H   0  0
    4.6015   -0.8834    2.8664 H   0  0
    4.3668   -0.7673    4.5973 H   0  0
    2.9728   -0.7574    3.5230 H   0  0
    3.2252   -0.7321   -2.6634 H   0  0
    1.9233   -0.3322   -3.7664 H   0  0
    3.4710    0.4860   -3.8927 H   0  0
    2.1029    5.9850    6.4600 H   0  0
    3.5692    7.6008    5.3175 H   0  0
    5.9860    7.1576    5.1099 H   0  0
    5.5171    3.4419    7.1732 H   0  0
    6.9539    5.0826    6.0267 H   0  0
    2.3623    0.9206    8.7496 H   0  0
    0.7366    0.2533    8.7214 H   0  0
    1.9092   -0.2256    7.4924 H   0  0
  1 14  1  0
  1 22  1  0
  1 33  1  0
  1 34  1  0
  2  3  1  0
  2 18  1  0
  2 35  1  0
  3  4  1  0
  3  5  2  0
  4  6  1  0
  4  7  1  0
  4 36  1  0
  6 15  1  0
  6 37  1  0
  6 38  1  0
  7  8  1  0
  7 39  1  0
  8  9  1  0
  8 10  2  0
  9 11  1  0
  9 24  1  0
  9 40  1  0
 11 12  1  0
 11 41  1  0
 12 13  2  0
 12 17  1  0
 14 17  1  0
 14 32  1  0
 15 16  1  0
 15 25  1  0
 15 42  1  0
 16 43  1  0
 16 44  1  0
 16 45  1  0
 17 23  1  0
 17 46  1  0
 18 19  1  0
 18 47  1  0
 18 48  1  0
 19 20  1  0
 19 49  1  0
 19 50  1  0
 20 21  1  0
 20 51  1  0
 20 52  1  0
 21 22  1  0
 21 53  1  0
 21 54  1  0
 22 55  1  0
 22 56  1  0
 23 26  1  0
 23 57  1  0
 23 58  1  0
 24 59  1  0
 24 60  1  0
 24 61  1  0
 25 62  1  0
 25 63  1  0
 25 64  1  0
 26 27  2  0
 26 30  1  0
 27 28  1  0
 27 65  1  0
 28 29  2  0
 28 66  1  0
 29 31  1  0
 29 67  1  0
 30 31  2  0
 30 68  1  0
 31 69  1  0
 32 70  1  0
 32 71  1  0
 32 72  1  0
M  END
> <SourceTag>
input_coordinates_MD

> <Mol_conf_name>
3_3_neutral

> <FormalCharge>
0

> <molecule_nr>
3

> <input_conf>
3

$$$$

  SciTegic09092017303D

 72 73  0  0  1  0            999 V2000
    0.0811    1.5393    5.8786 C   0  0
    0.1406    0.6743    1.5974 N   0  0
    0.5954    1.6515    0.7986 C   0  0
    2.1174    1.7771    0.6566 C   0  0  2  0  0  0
   -0.1280    2.4062    0.1550 O   0  0
    2.6603    0.7945   -0.4252 C   0  0
    2.7863    1.5551    1.9429 N   0  0
    4.0855    1.7967    2.1659 C   0  0
    4.6602    1.4021    3.5322 C   0  0  1  0  0  0
    4.8453    2.2810    1.3298 O   0  0
    3.6677    1.3970    4.6058 N   0  0
    3.3029    2.4801    5.3059 C   0  0
    3.7322    3.6090    5.0652 O   0  0
    1.4327    1.0860    6.2354 N   0  0
    2.0895    0.9671   -1.8544 C   0  0
    2.3504    2.3797   -2.4194 C   0  0
    2.3375    2.2700    6.5099 C   0  0  1  0  0  0
   -1.2550    0.2265    1.6613 C   0  0
   -2.2957    1.2762    2.1113 C   0  0
   -2.0513    1.9494    3.4766 C   0  0
   -2.1322    0.9963    4.6919 C   0  0
   -0.7741    0.4582    5.1881 C   0  0
    3.1741    2.2766    7.8283 C   0  0
    5.3185    0.0158    3.4491 C   0  0
    2.6134   -0.1409   -2.7936 C   0  0
    2.3999    2.3040    9.1406 C   0  0
    1.3520    3.2281    9.3468 C   0  0
    0.6929    3.2712   10.5684 C   0  0
    1.0745    2.4241   11.6010 C   0  0
    2.7980    1.4744   10.2116 C   0  0
    2.1259    1.5336   11.4253 C   0  0
    1.3960    0.0273    7.2535 C   0  0
   -0.4322    1.9250    6.7624 H   0  0
    0.1717    2.3862    5.1971 H   0  0
    0.8238    0.0861    2.0489 H   0  0
    2.3285    2.8047    0.3538 H   0  0
    3.7452    0.8766   -0.4933 H   0  0
    2.4652   -0.2255   -0.0899 H   0  0
    2.2081    1.2719    2.7195 H   0  0
    5.4349    2.1343    3.7728 H   0  0
    3.2284    0.5269    4.8725 H   0  0
    1.0074    0.8324   -1.8090 H   0  0
    3.1420    2.8983   -1.8773 H   0  0
    2.6384    2.3691   -3.4707 H   0  0
    1.4512    2.9930   -2.3456 H   0  0
    1.7716    3.2039    6.5376 H   0  0
   -1.5437   -0.1692    0.6841 H   0  0
   -1.3003   -0.6265    2.3404 H   0  0
   -3.2810    0.8078    2.1170 H   0  0
   -2.3635    2.0542    1.3499 H   0  0
   -2.8175    2.7173    3.5987 H   0  0
   -1.1092    2.4974    3.4512 H   0  0
   -2.7948    0.1605    4.4597 H   0  0
   -2.6179    1.5156    5.5205 H   0  0
   -0.2155    0.0176    4.3634 H   0  0
   -0.9738   -0.3511    5.8895 H   0  0
    3.8526    1.4223    7.8315 H   0  0
    3.8229    3.1549    7.8523 H   0  0
    6.0819   -0.0053    2.6695 H   0  0
    5.8070   -0.2469    4.3875 H   0  0
    4.5919   -0.7634    3.2158 H   0  0
    3.1897   -0.8960   -2.2577 H   0  0
    1.7867   -0.6592   -3.2810 H   0  0
    3.2616    0.2438   -3.5812 H   0  0
    1.0517    3.9058    8.5611 H   0  0
   -0.1162    3.9724   10.7182 H   0  0
    0.5579    2.4662   12.5499 H   0  0
    3.6219    0.7848   10.0930 H   0  0
    2.4265    0.8880   12.2388 H   0  0
    2.4012   -0.2904    7.5311 H   0  0
    0.8794    0.3503    8.1589 H   0  0
    0.8929   -0.8668    6.8860 H   0  0
  1 14  1  0
  1 22  1  0
  1 33  1  0
  1 34  1  0
  2  3  1  0
  2 18  1  0
  2 35  1  0
  3  4  1  0
  3  5  2  0
  4  6  1  0
  4  7  1  0
  4 36  1  0
  6 15  1  0
  6 37  1  0
  6 38  1  0
  7  8  1  0
  7 39  1  0
  8  9  1  0
  8 10  2  0
  9 11  1  0
  9 24  1  0
  9 40  1  0
 11 12  1  0
 11 41  1  0
 12 13  2  0
 12 17  1  0
 14 17  1  0
 14 32  1  0
 15 16  1  0
 15 25  1  0
 15 42  1  0
 16 43  1  0
 16 44  1  0
 16 45  1  0
 17 23  1  0
 17 46  1  0
 18 19  1  0
 18 47  1  0
 18 48  1  0
 19 20  1  0
 19 49  1  0
 19 50  1  0
 20 21  1  0
 20 51  1  0
 20 52  1  0
 21 22  1  0
 21 53  1  0
 21 54  1  0
 22 55  1  0
 22 56  1  0
 23 26  1  0
 23 57  1  0
 23 58  1  0
 24 59  1  0
 24 60  1  0
 24 61  1  0
 25 62  1  0
 25 63  1  0
 25 64  1  0
 26 27  2  0
 26 30  1  0
 27 28  1  0
 27 65  1  0
 28 29  2  0
 28 66  1  0
 29 31  1  0
 29 67  1  0
 30 31  2  0
 30 68  1  0
 31 69  1  0
 32 70  1  0
 32 71  1  0
 32 72  1  0
M  END
> <SourceTag>
input_coordinates_MD

> <Mol_conf_name>
3_4_neutral

> <FormalCharge>
0

> <molecule_nr>
3

> <input_conf>
4

$$$$

  SciTegic09092017303D

 72 73  0  0  1  0            999 V2000
   -0.0608    0.8432    6.6365 C   0  0
    0.4252    0.8818    1.4675 N   0  0
    1.1876    0.6034    0.4034 C   0  0
    2.7039    0.4729    0.6468 C   0  0  2  0  0  0
    0.7396    0.4695   -0.7327 O   0  0
    3.1469   -0.9970    0.8571 C   0  0
    3.1431    1.2470    1.8092 N   0  0
    3.1976    2.5804    1.8876 C   0  0
    3.5666    3.1912    3.2517 C   0  0  1  0  0  0
    2.9517    3.3301    0.9461 O   0  0
    2.9684    2.5152    4.4166 N   0  0
    3.1964    1.2763    4.8849 C   0  0
    3.9700    0.4803    4.3461 O   0  0
    0.9827    0.4908    5.6623 N   0  0
    2.8877   -1.9675   -0.3202 C   0  0
    3.5815   -1.5113   -1.6214 C   0  0
    2.3675    0.8458    6.1261 C   0  0  1  0  0  0
   -1.0125    1.1180    1.4072 C   0  0
   -1.6469    1.1098    2.8077 C   0  0
   -1.0923    2.1956    3.7571 C   0  0
   -1.7449    2.2035    5.1540 C   0  0
   -1.4826    0.9607    6.0399 C   0  0
    3.1168   -0.1997    7.0079 C   0  0
    5.0945    3.3212    3.3992 C   0  0
    3.2682   -3.4131    0.0657 C   0  0
    2.4950   -0.4892    8.3659 C   0  0
    2.4922    0.5044    9.3683 C   0  0
    1.8669    0.2630   10.5845 C   0  0
    1.2311   -0.9504   10.8163 C   0  0
    1.8305   -1.7103    8.6100 C   0  0
    1.2115   -1.9318    9.8332 C   0  0
    0.8406   -0.8797    5.1538 C   0  0
   -0.0627    0.1142    7.4489 H   0  0
    0.1792    1.7992    7.1052 H   0  0
    0.8827    1.0079    2.3593 H   0  0
    3.2035    0.8852   -0.2318 H   0  0
    4.2132   -1.0141    1.0891 H   0  0
    2.6445   -1.3820    1.7466 H   0  0
    3.4038    0.7325    2.6488 H   0  0
    3.1513    4.2002    3.2484 H   0  0
    2.2370    3.0325    4.8818 H   0  0
    1.8139   -1.9824   -0.5151 H   0  0
    4.3786   -0.7918   -1.4323 H   0  0
    4.0238   -2.3381   -2.1774 H   0  0
    2.8637   -1.0323   -2.2890 H   0  0
    2.3413    1.7465    6.7433 H   0  0
   -1.1939    2.0811    0.9234 H   0  0
   -1.4986    0.3642    0.7814 H   0  0
   -1.5097    0.1215    3.2446 H   0  0
   -2.7251    1.2397    2.7045 H   0  0
   -1.2497    3.1727    3.2970 H   0  0
   -0.0117    2.1001    3.8581 H   0  0
   -2.8224    2.3248    5.0297 H   0  0
   -1.4163    3.0940    5.6924 H   0  0
   -1.7785    0.0449    5.5319 H   0  0
   -2.1645    1.0281    6.8882 H   0  0
    3.2573   -1.1351    6.4647 H   0  0
    4.1262    0.1646    7.2081 H   0  0
    5.5147    3.9049    2.5788 H   0  0
    5.3613    3.8250    4.3280 H   0  0
    5.5897    2.3496    3.3907 H   0  0
    3.5368   -3.5008    1.1191 H   0  0
    2.4328   -4.0929   -0.1064 H   0  0
    4.1160   -3.7939   -0.5042 H   0  0
    2.9748    1.4557    9.1944 H   0  0
    1.8718    1.0239   11.3524 H   0  0
    0.7459   -1.1304   11.7656 H   0  0
    1.8041   -2.4805    7.8528 H   0  0
    0.7100   -2.8711   10.0200 H   0  0
    1.6359   -1.1188    4.4460 H   0  0
    0.8771   -1.6160    5.9559 H   0  0
   -0.0986   -1.0195    4.6215 H   0  0
  1 14  1  0
  1 22  1  0
  1 33  1  0
  1 34  1  0
  2  3  1  0
  2 18  1  0
  2 35  1  0
  3  4  1  0
  3  5  2  0
  4  6  1  0
  4  7  1  0
  4 36  1  0
  6 15  1  0
  6 37  1  0
  6 38  1  0
  7  8  1  0
  7 39  1  0
  8  9  1  0
  8 10  2  0
  9 11  1  0
  9 24  1  0
  9 40  1  0
 11 12  1  0
 11 41  1  0
 12 13  2  0
 12 17  1  0
 14 17  1  0
 14 32  1  0
 15 16  1  0
 15 25  1  0
 15 42  1  0
 16 43  1  0
 16 44  1  0
 16 45  1  0
 17 23  1  0
 17 46  1  0
 18 19  1  0
 18 47  1  0
 18 48  1  0
 19 20  1  0
 19 49  1  0
 19 50  1  0
 20 21  1  0
 20 51  1  0
 20 52  1  0
 21 22  1  0
 21 53  1  0
 21 54  1  0
 22 55  1  0
 22 56  1  0
 23 26  1  0
 23 57  1  0
 23 58  1  0
 24 59  1  0
 24 60  1  0
 24 61  1  0
 25 62  1  0
 25 63  1  0
 25 64  1  0
 26 27  2  0
 26 30  1  0
 27 28  1  0
 27 65  1  0
 28 29  2  0
 28 66  1  0
 29 31  1  0
 29 67  1  0
 30 31  2  0
 30 68  1  0
 31 69  1  0
 32 70  1  0
 32 71  1  0
 32 72  1  0
M  END
> <SourceTag>
input_coordinates_MD

> <Mol_conf_name>
3_5_neutral

> <FormalCharge>
0

> <molecule_nr>
3

> <input_conf>
5

$$$$

  SciTegic09092017303D

 72 73  0  0  1  0            999 V2000
    1.9700   -0.4994    3.5988 C   0  0
   -2.5350   -0.0885    5.2519 N   0  0
   -3.8200   -0.2902    5.5629 C   0  0
   -4.7309   -0.8667    4.4579 C   0  0  2  0  0  0
   -4.2854   -0.0601    6.6769 O   0  0
   -5.7130   -1.9235    5.0258 C   0  0
   -3.9361   -1.4735    3.3843 N   0  0
   -3.8989   -1.0511    2.1139 C   0  0
   -2.9468   -1.8078    1.1491 C   0  0  1  0  0  0
   -4.5815   -0.1280    1.6747 O   0  0
   -1.6739   -2.3953    1.7119 N   0  0
   -0.8647   -1.6996    2.5753 C   0  0
   -1.1133   -0.5234    2.8517 O   0  0
    1.1089   -1.5098    4.2127 N   0  0
   -6.7140   -2.5094    4.0011 C   0  0
   -7.5472   -3.6453    4.6323 C   0  0
    0.3456   -2.4158    3.3013 C   0  0  1  0  0  0
   -1.4789    0.3663    6.1484 C   0  0
   -0.9815    1.7752    5.7621 C   0  0
    0.4835    2.0997    6.1546 C   0  0
    1.5624    1.1176    5.6309 C   0  0
    1.5760    0.9087    4.0912 C   0  0
   -0.1565   -3.6094    4.1605 C   0  0
   -3.8160   -2.8419    0.3896 C   0  0
   -7.6031   -1.4233    3.3584 C   0  0
    0.9260   -4.4008    4.8809 C   0  0
    1.2874   -4.0716    6.2053 C   0  0
    2.3419   -4.7318    6.8216 C   0  0
    3.0615   -5.6989    6.1309 C   0  0
    1.6897   -5.3580    4.1798 C   0  0
    2.7405   -6.0071    4.8146 C   0  0
   -1.1582   -3.5984    1.0267 C   0  0
    3.0073   -0.7079    3.8676 H   0  0
    1.9179   -0.5384    2.5084 H   0  0
   -2.2259   -0.2738    4.2989 H   0  0
   -5.2991   -0.0170    4.0753 H   0  0
   -5.1332   -2.7336    5.4718 H   0  0
   -6.2796   -1.4829    5.8486 H   0  0
   -3.3097   -2.2121    3.6615 H   0  0
   -2.6338   -1.0698    0.4081 H   0  0
    1.6761   -2.0929    4.8206 H   0  0
   -6.1371   -2.9694    3.1972 H   0  0
   -7.4797   -4.5548    4.0342 H   0  0
   -7.2031   -3.8987    5.6358 H   0  0
   -8.6047   -3.3951    4.7205 H   0  0
    1.0236   -2.7889    2.5332 H   0  0
   -0.6801   -0.3672    6.0437 H   0  0
   -1.7674    0.3384    7.2024 H   0  0
   -1.6490    2.5125    6.2103 H   0  0
   -1.1008    1.9254    4.6888 H   0  0
    0.5559    2.1496    7.2425 H   0  0
    0.7229    3.1047    5.8028 H   0  0
    1.4441    0.1665    6.1485 H   0  0
    2.5478    1.4647    5.9451 H   0  0
    2.2425    1.6436    3.6394 H   0  0
    0.6044    1.1335    3.6612 H   0  0
   -0.7094   -4.3228    3.5509 H   0  0
   -0.8719   -3.2500    4.9030 H   0  0
   -4.7551   -2.3983    0.0534 H   0  0
   -3.3212   -3.2135   -0.5071 H   0  0
   -4.0730   -3.6925    1.0216 H   0  0
   -7.2402   -1.1714    2.3608 H   0  0
   -8.6407   -1.7378    3.2452 H   0  0
   -7.6115   -0.5016    3.9407 H   0  0
    0.7433   -3.3090    6.7463 H   0  0
    2.6078   -4.4879    7.8408 H   0  0
    3.8828   -6.2071    6.6170 H   0  0
    1.4618   -5.5917    3.1493 H   0  0
    3.3163   -6.7496    4.2799 H   0  0
   -1.0754   -3.4087   -0.0444 H   0  0
   -0.1793   -3.9461    1.3491 H   0  0
   -1.8428   -4.4361    1.1637 H   0  0
  1 14  1  0
  1 22  1  0
  1 33  1  0
  1 34  1  0
  2  3  1  0
  2 18  1  0
  2 35  1  0
  3  4  1  0
  3  5  2  0
  4  6  1  0
  4  7  1  0
  4 36  1  0
  6 15  1  0
  6 37  1  0
  6 38  1  0
  7  8  1  0
  7 39  1  0
  8  9  1  0
  8 10  2  0
  9 11  1  0
  9 24  1  0
  9 40  1  0
 11 12  1  0
 11 32  1  0
 12 13  2  0
 12 17  1  0
 14 17  1  0
 14 41  1  0
 15 16  1  0
 15 25  1  0
 15 42  1  0
 16 43  1  0
 16 44  1  0
 16 45  1  0
 17 23  1  0
 17 46  1  0
 18 19  1  0
 18 47  1  0
 18 48  1  0
 19 20  1  0
 19 49  1  0
 19 50  1  0
 20 21  1  0
 20 51  1  0
 20 52  1  0
 21 22  1  0
 21 53  1  0
 21 54  1  0
 22 55  1  0
 22 56  1  0
 23 26  1  0
 23 57  1  0
 23 58  1  0
 24 59  1  0
 24 60  1  0
 24 61  1  0
 25 62  1  0
 25 63  1  0
 25 64  1  0
 26 27  2  0
 26 30  1  0
 27 28  1  0
 27 65  1  0
 28 29  2  0
 28 66  1  0
 29 31  1  0
 29 67  1  0
 30 31  2  0
 30 68  1  0
 31 69  1  0
 32 70  1  0
 32 71  1  0
 32 72  1  0
M  END
> <SourceTag>
input_coordinates_MD

> <Mol_conf_name>
6_1_neutral

> <FormalCharge>
0

> <molecule_nr>
6

> <input_conf>
1

$$$$

  SciTegic09092017303D

 72 73  0  0  1  0            999 V2000
    0.9380   -0.6934    4.1117 C   0  0
   -2.4297    0.7036    4.7349 N   0  0
   -3.5792    0.3482    5.3270 C   0  0
   -4.2390   -0.9650    4.8738 C   0  0  2  0  0  0
   -4.1050    1.0001    6.2256 O   0  0
   -4.3870   -1.9346    6.0735 C   0  0
   -3.4560   -1.6214    3.8238 N   0  0
   -3.9062   -1.8980    2.5960 C   0  0
   -2.9375   -2.6377    1.6545 C   0  0  1  0  0  0
   -5.0341   -1.6209    2.1946 O   0  0
   -1.4891   -2.5174    2.0078 N   0  0
   -0.7877   -1.4179    1.5928 C   0  0
   -1.3687   -0.4412    1.1079 O   0  0
    1.2653   -0.4059    2.7233 N   0  0
   -5.1122   -3.2654    5.7603 C   0  0
   -5.0788   -4.2111    6.9799 C   0  0
    0.7839   -1.3265    1.6535 C   0  0  1  0  0  0
   -1.6009    1.8406    5.1364 C   0  0
   -0.9614    1.7042    6.5420 C   0  0
   -0.2452    0.3681    6.8674 C   0  0
    1.2488    0.2878    6.4817 C   0  0
    1.5753    0.4006    4.9807 C   0  0
    1.6108   -2.6309    1.4943 C   0  0
   -3.3870   -4.1030    1.4654 C   0  0
   -6.5463   -3.0447    5.2331 C   0  0
    3.0149   -2.4422    0.9399 C   0  0
    4.0656   -2.0335    1.7883 C   0  0
    5.3261   -1.7810    1.2632 C   0  0
    5.5518   -1.9012   -0.1026 C   0  0
    3.2476   -2.5144   -0.4505 C   0  0
    4.5156   -2.2589   -0.9565 C   0  0
   -0.9149   -3.5582    2.8749 C   0  0
   -0.1423   -0.7126    4.2528 H   0  0
    1.3265   -1.6707    4.4040 H   0  0
   -2.1205    0.1636    3.9399 H   0  0
   -5.2284   -0.6895    4.5034 H   0  0
   -3.3949   -2.1477    6.4756 H   0  0
   -4.9242   -1.4288    6.8786 H   0  0
   -2.5133   -1.8848    4.0598 H   0  0
   -3.0804   -2.1671    0.6785 H   0  0
    1.1539    0.5697    2.4665 H   0  0
   -4.5547   -3.7722    4.9711 H   0  0
   -4.6634   -5.1820    6.7072 H   0  0
   -4.4624   -3.8177    7.7890 H   0  0
   -6.0676   -4.3912    7.4024 H   0  0
    0.9860   -0.8019    0.7165 H   0  0
   -2.1927    2.7586    5.0907 H   0  0
   -0.8245    1.9620    4.3819 H   0  0
   -1.7639    1.8332    7.2703 H   0  0
   -0.2870    2.5429    6.7200 H   0  0
   -0.7961   -0.4798    6.4601 H   0  0
   -0.2969    0.2259    7.9486 H   0  0
    1.6553   -0.6533    6.8566 H   0  0
    1.7926    1.0685    7.0164 H   0  0
    2.6592    0.3519    4.8606 H   0  0
    1.2927    1.3911    4.6266 H   0  0
    1.0909   -3.3296    0.8377 H   0  0
    1.7241   -3.1306    2.4541 H   0  0
   -4.3926   -4.1413    1.0438 H   0  0
   -2.7297   -4.6338    0.7769 H   0  0
   -3.4184   -4.6543    2.4053 H   0  0
   -6.5794   -3.1637    4.1492 H   0  0
   -7.2640   -3.7521    5.6487 H   0  0
   -6.9179   -2.0449    5.4591 H   0  0
    3.8864   -1.9068    2.8472 H   0  0
    6.1306   -1.4782    1.9186 H   0  0
    6.5348   -1.6993   -0.5048 H   0  0
    2.4451   -2.7730   -1.1270 H   0  0
    4.6948   -2.3301   -2.0202 H   0  0
   -0.5597   -4.4038    2.2845 H   0  0
   -0.0963   -3.1877    3.4890 H   0  0
   -1.6586   -3.9352    3.5776 H   0  0
  1 14  1  0
  1 22  1  0
  1 33  1  0
  1 34  1  0
  2  3  1  0
  2 18  1  0
  2 35  1  0
  3  4  1  0
  3  5  2  0
  4  6  1  0
  4  7  1  0
  4 36  1  0
  6 15  1  0
  6 37  1  0
  6 38  1  0
  7  8  1  0
  7 39  1  0
  8  9  1  0
  8 10  2  0
  9 11  1  0
  9 24  1  0
  9 40  1  0
 11 12  1  0
 11 32  1  0
 12 13  2  0
 12 17  1  0
 14 17  1  0
 14 41  1  0
 15 16  1  0
 15 25  1  0
 15 42  1  0
 16 43  1  0
 16 44  1  0
 16 45  1  0
 17 23  1  0
 17 46  1  0
 18 19  1  0
 18 47  1  0
 18 48  1  0
 19 20  1  0
 19 49  1  0
 19 50  1  0
 20 21  1  0
 20 51  1  0
 20 52  1  0
 21 22  1  0
 21 53  1  0
 21 54  1  0
 22 55  1  0
 22 56  1  0
 23 26  1  0
 23 57  1  0
 23 58  1  0
 24 59  1  0
 24 60  1  0
 24 61  1  0
 25 62  1  0
 25 63  1  0
 25 64  1  0
 26 27  2  0
 26 30  1  0
 27 28  1  0
 27 65  1  0
 28 29  2  0
 28 66  1  0
 29 31  1  0
 29 67  1  0
 30 31  2  0
 30 68  1  0
 31 69  1  0
 32 70  1  0
 32 71  1  0
 32 72  1  0
M  END
> <SourceTag>
input_coordinates_MD

> <Mol_conf_name>
6_2_neutral

> <FormalCharge>
0

> <molecule_nr>
6

> <input_conf>
2

$$$$

  SciTegic09092017303D

 72 73  0  0  1  0            999 V2000
    1.4430    0.5117    3.2673 C   0  0
   -2.5597    0.1656    5.0026 N   0  0
   -3.8784    0.3933    4.9919 C   0  0
   -4.7530   -0.5857    4.1893 C   0  0  2  0  0  0
   -4.4133    1.3302    5.5793 O   0  0
   -5.6322   -1.4288    5.1427 C   0  0
   -3.9460   -1.4841    3.3610 N   0  0
   -3.5588   -1.2359    2.1042 C   0  0
   -2.6792   -2.3136    1.4420 C   0  0  1  0  0  0
   -3.8537   -0.2246    1.4735 O   0  0
   -1.8790   -3.1062    2.4219 N   0  0
   -0.7160   -2.6577    2.9882 C   0  0
   -0.1640   -3.2592    3.9190 O   0  0
    0.5418   -0.5966    3.5746 N   0  0
   -6.6138   -2.3973    4.4405 C   0  0
   -7.3437   -3.2845    5.4715 C   0  0
    0.0325   -1.3946    2.4198 C   0  0  1  0  0  0
   -1.5515    1.0309    5.5961 C   0  0
   -0.6085    0.2496    6.5310 C   0  0
    0.7127    0.9785    6.8705 C   0  0
    1.8787    0.7750    5.8690 C   0  0
    1.7008    1.4398    4.4778 C   0  0
    1.1464   -1.8284    1.4226 C   0  0
   -3.5374   -3.1928    0.5076 C   0  0
   -7.5975   -1.6628    3.5049 C   0  0
    0.6850   -2.6012    0.1937 C   0  0
    0.1408   -1.9118   -0.9110 C   0  0
   -0.3847   -2.6209   -1.9829 C   0  0
   -0.3989   -4.0099   -1.9641 C   0  0
    0.6330   -4.0120    0.2124 C   0  0
    0.1033   -4.7025   -0.8695 C   0  0
   -2.4542   -4.3872    2.8858 C   0  0
    2.3997    0.1020    2.9371 H   0  0
    1.0467    1.1000    2.4366 H   0  0
   -2.2023   -0.5881    4.4345 H   0  0
   -5.3913    0.0256    3.5482 H   0  0
   -4.9815   -1.9929    5.8137 H   0  0
   -6.2024   -0.7567    5.7877 H   0  0
   -3.6212   -2.3310    3.8007 H   0  0
   -2.0017   -1.7957    0.7647 H   0  0
    1.0023   -1.2339    4.2201 H   0  0
   -6.0279   -3.0767    3.8194 H   0  0
   -7.2247   -4.3411    5.2285 H   0  0
   -6.9564   -3.1453    6.4815 H   0  0
   -8.4142   -3.0835    5.5192 H   0  0
   -0.6483   -0.7411    1.8777 H   0  0
   -1.9775    1.8855    6.1290 H   0  0
   -1.0113    1.4583    4.7560 H   0  0
   -0.3819   -0.7343    6.1179 H   0  0
   -1.1545    0.0498    7.4543 H   0  0
    1.0545    0.6043    7.8374 H   0  0
    0.5300    2.0429    7.0288 H   0  0
    2.1092   -0.2864    5.7680 H   0  0
    2.7712    1.2037    6.3284 H   0  0
    2.6101    1.9969    4.2478 H   0  0
    0.9438    2.2199    4.5232 H   0  0
    1.9061   -2.4143    1.9425 H   0  0
    1.6595   -0.9450    1.0440 H   0  0
   -4.0121   -2.5819   -0.2615 H   0  0
   -2.9236   -3.9324   -0.0073 H   0  0
   -4.3343   -3.7134    1.0392 H   0  0
   -7.2752   -1.7469    2.4662 H   0  0
   -8.6087   -2.0673    3.5536 H   0  0
   -7.6691   -0.5998    3.7371 H   0  0
    0.1262   -0.8307   -0.9271 H   0  0
   -0.7917   -2.0896   -2.8319 H   0  0
   -0.8125   -4.5547   -2.8014 H   0  0
    0.9971   -4.5603    1.0704 H   0  0
    0.0734   -5.7830   -0.8554 H   0  0
   -2.4590   -5.1121    2.0709 H   0  0
   -1.9065   -4.8473    3.7103 H   0  0
   -3.4833   -4.2570    3.2213 H   0  0
  1 14  1  0
  1 22  1  0
  1 33  1  0
  1 34  1  0
  2  3  1  0
  2 18  1  0
  2 35  1  0
  3  4  1  0
  3  5  2  0
  4  6  1  0
  4  7  1  0
  4 36  1  0
  6 15  1  0
  6 37  1  0
  6 38  1  0
  7  8  1  0
  7 39  1  0
  8  9  1  0
  8 10  2  0
  9 11  1  0
  9 24  1  0
  9 40  1  0
 11 12  1  0
 11 32  1  0
 12 13  2  0
 12 17  1  0
 14 17  1  0
 14 41  1  0
 15 16  1  0
 15 25  1  0
 15 42  1  0
 16 43  1  0
 16 44  1  0
 16 45  1  0
 17 23  1  0
 17 46  1  0
 18 19  1  0
 18 47  1  0
 18 48  1  0
 19 20  1  0
 19 49  1  0
 19 50  1  0
 20 21  1  0
 20 51  1  0
 20 52  1  0
 21 22  1  0
 21 53  1  0
 21 54  1  0
 22 55  1  0
 22 56  1  0
 23 26  1  0
 23 57  1  0
 23 58  1  0
 24 59  1  0
 24 60  1  0
 24 61  1  0
 25 62  1  0
 25 63  1  0
 25 64  1  0
 26 27  2  0
 26 30  1  0
 27 28  1  0
 27 65  1  0
 28 29  2  0
 28 66  1  0
 29 31  1  0
 29 67  1  0
 30 31  2  0
 30 68  1  0
 31 69  1  0
 32 70  1  0
 32 71  1  0
 32 72  1  0
M  END
> <SourceTag>
input_coordinates_MD

> <Mol_conf_name>
6_3_neutral

> <FormalCharge>
0

> <molecule_nr>
6

> <input_conf>
3

$$$$

  SciTegic09092017303D

 72 73  0  0  1  0            999 V2000
    1.2892   -1.0835    4.2365 C   0  0
   -2.9496    0.2168    5.7739 N   0  0
   -4.1490    0.5721    5.3035 C   0  0
   -4.8787   -0.4174    4.3805 C   0  0  2  0  0  0
   -4.7004    1.6333    5.5851 O   0  0
   -5.4758   -1.5977    5.1914 C   0  0
   -4.0914   -0.8787    3.2284 N   0  0
   -3.0275   -1.6938    3.2015 C   0  0
   -2.5446   -2.0977    1.7885 C   0  0  1  0  0  0
   -2.4524   -2.1214    4.2021 O   0  0
   -1.3376   -2.9761    1.7796 N   0  0
   -0.0504   -2.5157    1.8352 C   0  0
    0.9231   -3.2735    1.7458 O   0  0
    1.4125   -0.6775    2.8416 N   0  0
   -6.3653   -2.5711    4.3815 C   0  0
   -6.7788   -3.7839    5.2425 C   0  0
    0.2182   -0.9736    1.9978 C   0  0  1  0  0  0
   -2.1947    0.9839    6.7652 C   0  0
   -0.6758    0.8754    6.5632 C   0  0
   -0.1701    1.4718    5.2324 C   0  0
    1.3617    1.3944    5.0516 C   0  0
    1.9674   -0.0303    5.1278 C   0  0
    0.3562   -0.2728    0.6278 C   0  0
   -3.7036   -2.7015    0.9569 C   0  0
   -7.5830   -1.8696    3.7424 C   0  0
    0.4711    1.2420    0.7168 C   0  0
    1.7394    1.8567    0.7935 C   0  0
    1.8365    3.2256    1.0044 C   0  0
    0.6891    3.9915    1.1682 C   0  0
   -0.6835    2.0274    0.9211 C   0  0
   -0.5650    3.3947    1.1317 C   0  0
   -1.5723   -4.4346    1.7831 C   0  0
    0.2441   -1.2029    4.5318 H   0  0
    1.7604   -2.0596    4.3704 H   0  0
   -2.5887   -0.6904    5.4854 H   0  0
   -5.7070    0.1498    3.9552 H   0  0
   -4.6622   -2.1568    5.6568 H   0  0
   -6.0586   -1.1960    6.0228 H   0  0
   -4.4508   -0.5652    2.3408 H   0  0
   -2.2917   -1.1690    1.2775 H   0  0
    1.5889    0.3205    2.8079 H   0  0
   -5.7600   -2.9740    3.5682 H   0  0
   -6.5170   -4.7191    4.7461 H   0  0
   -6.2789   -3.7896    6.2119 H   0  0
   -7.8495   -3.8147    5.4449 H   0  0
   -0.6391   -0.5255    2.4959 H   0  0
   -2.4592    0.6191    7.7602 H   0  0
   -2.4761    2.0410    6.7534 H   0  0
   -0.3918   -0.1748    6.6382 H   0  0
   -0.1755    1.3784    7.3921 H   0  0
   -0.4786    2.5167    5.1655 H   0  0
   -0.6636    0.9763    4.3950 H   0  0
    1.8443    2.0216    5.8030 H   0  0
    1.6205    1.8477    4.0931 H   0  0
    1.9222   -0.3801    6.1596 H   0  0
    3.0320    0.0138    4.8921 H   0  0
   -0.5053   -0.5017   -0.0008 H   0  0
    1.2239   -0.6672    0.0953 H   0  0
   -4.5035   -1.9792    0.7940 H   0  0
   -3.3595   -3.0121   -0.0298 H   0  0
   -4.1491   -3.5678    1.4479 H   0  0
   -7.4099   -1.6884    2.6810 H   0  0
   -8.4959   -2.4614    3.8134 H   0  0
   -7.7940   -0.9063    4.2079 H   0  0
    2.6389    1.2647    0.6899 H   0  0
    2.8091    3.6957    1.0497 H   0  0
    0.7730    5.0564    1.3356 H   0  0
   -1.6634    1.5717    0.9196 H   0  0
   -1.4515    3.9961    1.2774 H   0  0
   -1.9782   -4.7640    0.8265 H   0  0
   -0.6733   -5.0247    1.9709 H   0  0
   -2.2868   -4.6973    2.5643 H   0  0
  1 14  1  0
  1 22  1  0
  1 33  1  0
  1 34  1  0
  2  3  1  0
  2 18  1  0
  2 35  1  0
  3  4  1  0
  3  5  2  0
  4  6  1  0
  4  7  1  0
  4 36  1  0
  6 15  1  0
  6 37  1  0
  6 38  1  0
  7  8  1  0
  7 39  1  0
  8  9  1  0
  8 10  2  0
  9 11  1  0
  9 24  1  0
  9 40  1  0
 11 12  1  0
 11 32  1  0
 12 13  2  0
 12 17  1  0
 14 17  1  0
 14 41  1  0
 15 16  1  0
 15 25  1  0
 15 42  1  0
 16 43  1  0
 16 44  1  0
 16 45  1  0
 17 23  1  0
 17 46  1  0
 18 19  1  0
 18 47  1  0
 18 48  1  0
 19 20  1  0
 19 49  1  0
 19 50  1  0
 20 21  1  0
 20 51  1  0
 20 52  1  0
 21 22  1  0
 21 53  1  0
 21 54  1  0
 22 55  1  0
 22 56  1  0
 23 26  1  0
 23 57  1  0
 23 58  1  0
 24 59  1  0
 24 60  1  0
 24 61  1  0
 25 62  1  0
 25 63  1  0
 25 64  1  0
 26 27  2  0
 26 30  1  0
 27 28  1  0
 27 65  1  0
 28 29  2  0
 28 66  1  0
 29 31  1  0
 29 67  1  0
 30 31  2  0
 30 68  1  0
 31 69  1  0
 32 70  1  0
 32 71  1  0
 32 72  1  0
M  END
> <SourceTag>
input_coordinates_MD

> <Mol_conf_name>
6_4_neutral

> <FormalCharge>
0

> <molecule_nr>
6

> <input_conf>
4

$$$$

  SciTegic09092017303D

 72 73  0  0  1  0            999 V2000
    0.7239    0.5917    2.9129 C   0  0
   -2.5856    0.9238    5.5395 N   0  0
   -3.7886    0.6888    5.0042 C   0  0
   -3.8088    0.5865    3.4662 C   0  0  2  0  0  0
   -4.8206    0.5315    5.6539 O   0  0
   -5.1660    1.0432    2.8770 C   0  0
   -3.4653   -0.7310    2.9025 N   0  0
   -2.8412   -1.7876    3.4504 C   0  0
   -2.4383   -2.9014    2.4663 C   0  0  1  0  0  0
   -2.5507   -1.9314    4.6341 O   0  0
   -1.0586   -3.4132    2.7292 N   0  0
    0.0853   -2.7167    2.4338 C   0  0
    1.2065   -3.1232    2.7614 O   0  0
    1.0574   -0.4105    1.9029 N   0  0
   -5.2060    1.1753    1.3345 C   0  0
   -6.6280    1.5324    0.8527 C   0  0
   -0.0010   -1.4077    1.5605 C   0  0  1  0  0  0
   -2.2541    0.8666    6.9578 C   0  0
   -0.9902    0.0125    7.1915 C   0  0
    0.3636    0.6861    6.8534 C   0  0
    0.5724    1.1540    5.3961 C   0  0
    0.6084    0.0279    4.3399 C   0  0
    0.1043   -1.7801    0.0624 C   0  0
   -3.5186   -4.0054    2.4578 C   0  0
   -4.1504    2.1649    0.7966 C   0  0
   -0.0721   -0.6145   -0.8992 C   0  0
    1.0506    0.1027   -1.3659 C   0  0
    0.8733    1.2317   -2.1545 C   0  0
   -0.4061    1.6751   -2.4657 C   0  0
   -1.3651   -0.1324   -1.1951 C   0  0
   -1.5204    0.9988   -1.9851 C   0  0
   -0.9454   -4.6532    3.5255 C   0  0
    1.5250    1.3338    2.9002 H   0  0
   -0.1838    1.1317    2.6344 H   0  0
   -1.7967    1.0041    4.9170 H   0  0
   -3.0415    1.2752    3.1128 H   0  0
   -5.9386    0.3425    3.2007 H   0  0
   -5.4404    2.0028    3.3203 H   0  0
   -3.6852   -0.8029    1.9234 H   0  0
   -2.4498   -2.4886    1.4573 H   0  0
    1.2648    0.0906    1.0442 H   0  0
   -4.9839    0.1982    0.9038 H   0  0
   -6.9717    0.8267    0.0954 H   0  0
   -7.3561    1.5056    1.6645 H   0  0
   -6.6872    2.5294    0.4152 H   0  0
   -0.9696   -0.9326    1.6908 H   0  0
   -3.0778    0.4451    7.5415 H   0  0
   -2.1114    1.8790    7.3407 H   0  0
   -1.0817   -0.9361    6.6596 H   0  0
   -0.9654   -0.2632    8.2468 H   0  0
    1.1704    0.0000    7.1183 H   0  0
    0.4941    1.5465    7.5123 H   0  0
    1.5209    1.6923    5.3491 H   0  0
   -0.1800    1.8980    5.1347 H   0  0
   -0.2832   -0.5908    4.4183 H   0  0
    1.4547   -0.6306    4.5432 H   0  0
   -0.6550   -2.5226   -0.1890 H   0  0
    1.0634   -2.2629   -0.1371 H   0  0
   -4.4856   -3.5992    2.1587 H   0  0
   -3.2718   -4.7990    1.7527 H   0  0
   -3.6548   -4.4520    3.4438 H   0  0
   -3.2604    1.6360    0.4546 H   0  0
   -4.5141    2.7456   -0.0516 H   0  0
   -3.8332    2.8790    1.5574 H   0  0
    2.0518   -0.2258   -1.1208 H   0  0
    1.7346    1.7713   -2.5235 H   0  0
   -0.5351    2.5564   -3.0787 H   0  0
   -2.2395   -0.6393   -0.8129 H   0  0
   -2.5120    1.3594   -2.2213 H   0  0
   -1.3818   -5.4970    2.9910 H   0  0
    0.0803   -4.9342    3.7707 H   0  0
   -1.4767   -4.5391    4.4714 H   0  0
  1 14  1  0
  1 22  1  0
  1 33  1  0
  1 34  1  0
  2  3  1  0
  2 18  1  0
  2 35  1  0
  3  4  1  0
  3  5  2  0
  4  6  1  0
  4  7  1  0
  4 36  1  0
  6 15  1  0
  6 37  1  0
  6 38  1  0
  7  8  1  0
  7 39  1  0
  8  9  1  0
  8 10  2  0
  9 11  1  0
  9 24  1  0
  9 40  1  0
 11 12  1  0
 11 32  1  0
 12 13  2  0
 12 17  1  0
 14 17  1  0
 14 41  1  0
 15 16  1  0
 15 25  1  0
 15 42  1  0
 16 43  1  0
 16 44  1  0
 16 45  1  0
 17 23  1  0
 17 46  1  0
 18 19  1  0
 18 47  1  0
 18 48  1  0
 19 20  1  0
 19 49  1  0
 19 50  1  0
 20 21  1  0
 20 51  1  0
 20 52  1  0
 21 22  1  0
 21 53  1  0
 21 54  1  0
 22 55  1  0
 22 56  1  0
 23 26  1  0
 23 57  1  0
 23 58  1  0
 24 59  1  0
 24 60  1  0
 24 61  1  0
 25 62  1  0
 25 63  1  0
 25 64  1  0
 26 27  2  0
 26 30  1  0
 27 28  1  0
 27 65  1  0
 28 29  2  0
 28 66  1  0
 29 31  1  0
 29 67  1  0
 30 31  2  0
 30 68  1  0
 31 69  1  0
 32 70  1  0
 32 71  1  0
 32 72  1  0
M  END
> <SourceTag>
input_coordinates_MD

> <Mol_conf_name>
6_5_neutral

> <FormalCharge>
0

> <molecule_nr>
6

> <input_conf>
5

$$$$

  SciTegic09092017303D

 73 74  0  0  1  0            999 V2000
    1.9700   -0.4994    3.5988 C   0  0
   -2.5350   -0.0885    5.2519 N   0  0
   -3.8200   -0.2902    5.5629 C   0  0
   -4.7309   -0.8667    4.4579 C   0  0  2  0  0  0
   -4.2854   -0.0601    6.6769 O   0  0
   -5.7130   -1.9235    5.0258 C   0  0
   -3.9361   -1.4735    3.3843 N   0  0
   -3.8989   -1.0511    2.1139 C   0  0
   -2.9468   -1.8078    1.1491 C   0  0  1  0  0  0
   -4.5815   -0.1280    1.6747 O   0  0
   -1.6739   -2.3953    1.7119 N   0  0
   -0.8647   -1.6996    2.5753 C   0  0
   -1.1133   -0.5234    2.8517 O   0  0
    1.1089   -1.5098    4.2127 N   0  3
   -6.7140   -2.5094    4.0011 C   0  0
   -7.5472   -3.6453    4.6323 C   0  0
    0.3456   -2.4158    3.3013 C   0  0  1  0  0  0
   -1.4789    0.3663    6.1484 C   0  0
   -0.9815    1.7752    5.7621 C   0  0
    0.4835    2.0997    6.1546 C   0  0
    1.5624    1.1176    5.6309 C   0  0
    1.5760    0.9087    4.0912 C   0  0
   -0.1565   -3.6094    4.1605 C   0  0
   -3.8160   -2.8419    0.3896 C   0  0
   -7.6031   -1.4233    3.3584 C   0  0
    0.9260   -4.4008    4.8809 C   0  0
    1.2874   -4.0716    6.2053 C   0  0
    2.3419   -4.7318    6.8216 C   0  0
    3.0615   -5.6989    6.1309 C   0  0
    1.6897   -5.3580    4.1798 C   0  0
    2.7405   -6.0071    4.8146 C   0  0
   -1.1582   -3.5984    1.0267 C   0  0
    3.0073   -0.7079    3.8676 H   0  0
    1.9179   -0.5384    2.5084 H   0  0
   -2.2259   -0.2738    4.2989 H   0  0
   -5.2991   -0.0170    4.0753 H   0  0
   -5.1332   -2.7336    5.4718 H   0  0
   -6.2796   -1.4829    5.8486 H   0  0
   -3.3097   -2.2121    3.6615 H   0  0
   -2.6338   -1.0698    0.4081 H   0  0
    1.6761   -2.0929    4.8206 H   0  0
   -6.1371   -2.9694    3.1972 H   0  0
   -7.4797   -4.5548    4.0342 H   0  0
   -7.2031   -3.8987    5.6358 H   0  0
   -8.6047   -3.3951    4.7205 H   0  0
    1.0236   -2.7889    2.5332 H   0  0
   -0.6801   -0.3672    6.0437 H   0  0
   -1.7674    0.3384    7.2024 H   0  0
   -1.6490    2.5125    6.2103 H   0  0
   -1.1008    1.9254    4.6888 H   0  0
    0.5559    2.1496    7.2425 H   0  0
    0.7229    3.1047    5.8028 H   0  0
    1.4441    0.1665    6.1485 H   0  0
    2.5478    1.4647    5.9451 H   0  0
    2.2425    1.6436    3.6394 H   0  0
    0.6044    1.1335    3.6612 H   0  0
   -0.7094   -4.3228    3.5509 H   0  0
   -0.8719   -3.2500    4.9030 H   0  0
   -4.7551   -2.3983    0.0534 H   0  0
   -3.3212   -3.2135   -0.5071 H   0  0
   -4.0730   -3.6925    1.0216 H   0  0
   -7.2402   -1.1714    2.3608 H   0  0
   -8.6407   -1.7378    3.2452 H   0  0
   -7.6115   -0.5016    3.9407 H   0  0
    0.7433   -3.3090    6.7463 H   0  0
    2.6078   -4.4879    7.8408 H   0  0
    3.8828   -6.2071    6.6170 H   0  0
    1.4618   -5.5917    3.1493 H   0  0
    3.3163   -6.7496    4.2799 H   0  0
   -1.0754   -3.4087   -0.0444 H   0  0
   -0.1793   -3.9461    1.3491 H   0  0
   -1.8428   -4.4361    1.1637 H   0  0
    0.4384   -1.0265    4.7932 H   0  0
  1 14  1  0
  1 22  1  0
  1 33  1  0
  1 34  1  0
  2  3  1  0
  2 18  1  0
  2 35  1  0
  3  4  1  0
  3  5  2  0
  4  6  1  0
  4  7  1  0
  4 36  1  0
  6 15  1  0
  6 37  1  0
  6 38  1  0
  7  8  1  0
  7 39  1  0
  8  9  1  0
  8 10  2  0
  9 11  1  0
  9 24  1  0
  9 40  1  0
 11 12  1  0
 11 32  1  0
 12 13  2  0
 12 17  1  0
 14 17  1  0
 14 41  1  0
 14 73  1  0
 15 16  1  0
 15 25  1  0
 15 42  1  0
 16 43  1  0
 16 44  1  0
 16 45  1  0
 17 23  1  0
 17 46  1  0
 18 19  1  0
 18 47  1  0
 18 48  1  0
 19 20  1  0
 19 49  1  0
 19 50  1  0
 20 21  1  0
 20 51  1  0
 20 52  1  0
 21 22  1  0
 21 53  1  0
 21 54  1  0
 22 55  1  0
 22 56  1  0
 23 26  1  0
 23 57  1  0
 23 58  1  0
 24 59  1  0
 24 60  1  0
 24 61  1  0
 25 62  1  0
 25 63  1  0
 25 64  1  0
 26 27  2  0
 26 30  1  0
 27 28  1  0
 27 65  1  0
 28 29  2  0
 28 66  1  0
 29 31  1  0
 29 67  1  0
 30 31  2  0
 30 68  1  0
 31 69  1  0
 32 70  1  0
 32 71  1  0
 32 72  1  0
M  CHG  1  14   1
M  END
> <SourceTag>
input_coordinates_MD

> <Mol_conf_name>
6_1_charged

> <FormalCharge>
1

> <molecule_nr>
6

> <input_conf>
1

$$$$

  SciTegic09092017303D

 73 74  0  0  1  0            999 V2000
    0.9380   -0.6934    4.1117 C   0  0
   -2.4297    0.7036    4.7349 N   0  0
   -3.5792    0.3482    5.3270 C   0  0
   -4.2390   -0.9650    4.8738 C   0  0  2  0  0  0
   -4.1050    1.0001    6.2256 O   0  0
   -4.3870   -1.9346    6.0735 C   0  0
   -3.4560   -1.6214    3.8238 N   0  0
   -3.9062   -1.8980    2.5960 C   0  0
   -2.9375   -2.6377    1.6545 C   0  0  1  0  0  0
   -5.0341   -1.6209    2.1946 O   0  0
   -1.4891   -2.5174    2.0078 N   0  0
   -0.7877   -1.4179    1.5928 C   0  0
   -1.3687   -0.4412    1.1079 O   0  0
    1.2653   -0.4059    2.7233 N   0  3
   -5.1122   -3.2654    5.7603 C   0  0
   -5.0788   -4.2111    6.9799 C   0  0
    0.7839   -1.3265    1.6535 C   0  0  1  0  0  0
   -1.6009    1.8406    5.1364 C   0  0
   -0.9614    1.7042    6.5420 C   0  0
   -0.2452    0.3681    6.8674 C   0  0
    1.2488    0.2878    6.4817 C   0  0
    1.5753    0.4006    4.9807 C   0  0
    1.6108   -2.6309    1.4943 C   0  0
   -3.3870   -4.1030    1.4654 C   0  0
   -6.5463   -3.0447    5.2331 C   0  0
    3.0149   -2.4422    0.9399 C   0  0
    4.0656   -2.0335    1.7883 C   0  0
    5.3261   -1.7810    1.2632 C   0  0
    5.5518   -1.9012   -0.1026 C   0  0
    3.2476   -2.5144   -0.4505 C   0  0
    4.5156   -2.2589   -0.9565 C   0  0
   -0.9149   -3.5582    2.8749 C   0  0
   -0.1423   -0.7126    4.2528 H   0  0
    1.3265   -1.6707    4.4040 H   0  0
   -2.1205    0.1636    3.9399 H   0  0
   -5.2284   -0.6895    4.5034 H   0  0
   -3.3949   -2.1477    6.4756 H   0  0
   -4.9242   -1.4288    6.8786 H   0  0
   -2.5133   -1.8848    4.0598 H   0  0
   -3.0804   -2.1671    0.6785 H   0  0
    1.1539    0.5697    2.4665 H   0  0
   -4.5547   -3.7722    4.9711 H   0  0
   -4.6634   -5.1820    6.7072 H   0  0
   -4.4624   -3.8177    7.7890 H   0  0
   -6.0676   -4.3912    7.4024 H   0  0
    0.9860   -0.8019    0.7165 H   0  0
   -2.1927    2.7586    5.0907 H   0  0
   -0.8245    1.9620    4.3819 H   0  0
   -1.7639    1.8332    7.2703 H   0  0
   -0.2870    2.5429    6.7200 H   0  0
   -0.7961   -0.4798    6.4601 H   0  0
   -0.2969    0.2259    7.9486 H   0  0
    1.6553   -0.6533    6.8566 H   0  0
    1.7926    1.0685    7.0164 H   0  0
    2.6592    0.3519    4.8606 H   0  0
    1.2927    1.3911    4.6266 H   0  0
    1.0909   -3.3296    0.8377 H   0  0
    1.7241   -3.1306    2.4541 H   0  0
   -4.3926   -4.1413    1.0438 H   0  0
   -2.7297   -4.6338    0.7769 H   0  0
   -3.4184   -4.6543    2.4053 H   0  0
   -6.5794   -3.1637    4.1492 H   0  0
   -7.2640   -3.7521    5.6487 H   0  0
   -6.9179   -2.0449    5.4591 H   0  0
    3.8864   -1.9068    2.8472 H   0  0
    6.1306   -1.4782    1.9186 H   0  0
    6.5348   -1.6993   -0.5048 H   0  0
    2.4451   -2.7730   -1.1270 H   0  0
    4.6948   -2.3301   -2.0202 H   0  0
   -0.5597   -4.4038    2.2845 H   0  0
   -0.0963   -3.1877    3.4890 H   0  0
   -1.6586   -3.9352    3.5776 H   0  0
    2.2669   -0.5332    2.6966 H   0  0
  1 14  1  0
  1 22  1  0
  1 33  1  0
  1 34  1  0
  2  3  1  0
  2 18  1  0
  2 35  1  0
  3  4  1  0
  3  5  2  0
  4  6  1  0
  4  7  1  0
  4 36  1  0
  6 15  1  0
  6 37  1  0
  6 38  1  0
  7  8  1  0
  7 39  1  0
  8  9  1  0
  8 10  2  0
  9 11  1  0
  9 24  1  0
  9 40  1  0
 11 12  1  0
 11 32  1  0
 12 13  2  0
 12 17  1  0
 14 17  1  0
 14 41  1  0
 14 73  1  0
 15 16  1  0
 15 25  1  0
 15 42  1  0
 16 43  1  0
 16 44  1  0
 16 45  1  0
 17 23  1  0
 17 46  1  0
 18 19  1  0
 18 47  1  0
 18 48  1  0
 19 20  1  0
 19 49  1  0
 19 50  1  0
 20 21  1  0
 20 51  1  0
 20 52  1  0
 21 22  1  0
 21 53  1  0
 21 54  1  0
 22 55  1  0
 22 56  1  0
 23 26  1  0
 23 57  1  0
 23 58  1  0
 24 59  1  0
 24 60  1  0
 24 61  1  0
 25 62  1  0
 25 63  1  0
 25 64  1  0
 26 27  2  0
 26 30  1  0
 27 28  1  0
 27 65  1  0
 28 29  2  0
 28 66  1  0
 29 31  1  0
 29 67  1  0
 30 31  2  0
 30 68  1  0
 31 69  1  0
 32 70  1  0
 32 71  1  0
 32 72  1  0
M  CHG  1  14   1
M  END
> <SourceTag>
input_coordinates_MD

> <Mol_conf_name>
6_2_charged

> <FormalCharge>
1

> <molecule_nr>
6

> <input_conf>
2

$$$$

  SciTegic09092017303D

 73 74  0  0  1  0            999 V2000
    1.4430    0.5117    3.2673 C   0  0
   -2.5597    0.1656    5.0026 N   0  0
   -3.8784    0.3933    4.9919 C   0  0
   -4.7530   -0.5857    4.1893 C   0  0  2  0  0  0
   -4.4133    1.3302    5.5793 O   0  0
   -5.6322   -1.4288    5.1427 C   0  0
   -3.9460   -1.4841    3.3610 N   0  0
   -3.5588   -1.2359    2.1042 C   0  0
   -2.6792   -2.3136    1.4420 C   0  0  1  0  0  0
   -3.8537   -0.2246    1.4735 O   0  0
   -1.8790   -3.1062    2.4219 N   0  0
   -0.7160   -2.6577    2.9882 C   0  0
   -0.1640   -3.2592    3.9190 O   0  0
    0.5418   -0.5966    3.5746 N   0  3
   -6.6138   -2.3973    4.4405 C   0  0
   -7.3437   -3.2845    5.4715 C   0  0
    0.0325   -1.3946    2.4198 C   0  0  1  0  0  0
   -1.5515    1.0309    5.5961 C   0  0
   -0.6085    0.2496    6.5310 C   0  0
    0.7127    0.9785    6.8705 C   0  0
    1.8787    0.7750    5.8690 C   0  0
    1.7008    1.4398    4.4778 C   0  0
    1.1464   -1.8284    1.4226 C   0  0
   -3.5374   -3.1928    0.5076 C   0  0
   -7.5975   -1.6628    3.5049 C   0  0
    0.6850   -2.6012    0.1937 C   0  0
    0.1408   -1.9118   -0.9110 C   0  0
   -0.3847   -2.6209   -1.9829 C   0  0
   -0.3989   -4.0099   -1.9641 C   0  0
    0.6330   -4.0120    0.2124 C   0  0
    0.1033   -4.7025   -0.8695 C   0  0
   -2.4542   -4.3872    2.8858 C   0  0
    2.3997    0.1020    2.9371 H   0  0
    1.0467    1.1000    2.4366 H   0  0
   -2.2023   -0.5881    4.4345 H   0  0
   -5.3913    0.0256    3.5482 H   0  0
   -4.9815   -1.9929    5.8137 H   0  0
   -6.2024   -0.7567    5.7877 H   0  0
   -3.6212   -2.3310    3.8007 H   0  0
   -2.0017   -1.7957    0.7647 H   0  0
    1.0023   -1.2339    4.2201 H   0  0
   -6.0279   -3.0767    3.8194 H   0  0
   -7.2247   -4.3411    5.2285 H   0  0
   -6.9564   -3.1453    6.4815 H   0  0
   -8.4142   -3.0835    5.5192 H   0  0
   -0.6483   -0.7411    1.8777 H   0  0
   -1.9775    1.8855    6.1290 H   0  0
   -1.0113    1.4583    4.7560 H   0  0
   -0.3819   -0.7343    6.1179 H   0  0
   -1.1545    0.0498    7.4543 H   0  0
    1.0545    0.6043    7.8374 H   0  0
    0.5300    2.0429    7.0288 H   0  0
    2.1092   -0.2864    5.7680 H   0  0
    2.7712    1.2037    6.3284 H   0  0
    2.6101    1.9969    4.2478 H   0  0
    0.9438    2.2199    4.5232 H   0  0
    1.9061   -2.4143    1.9425 H   0  0
    1.6595   -0.9450    1.0440 H   0  0
   -4.0121   -2.5819   -0.2615 H   0  0
   -2.9236   -3.9324   -0.0073 H   0  0
   -4.3343   -3.7134    1.0392 H   0  0
   -7.2752   -1.7469    2.4662 H   0  0
   -8.6087   -2.0673    3.5536 H   0  0
   -7.6691   -0.5998    3.7371 H   0  0
    0.1262   -0.8307   -0.9271 H   0  0
   -0.7917   -2.0896   -2.8319 H   0  0
   -0.8125   -4.5547   -2.8014 H   0  0
    0.9971   -4.5603    1.0704 H   0  0
    0.0734   -5.7830   -0.8554 H   0  0
   -2.4590   -5.1121    2.0709 H   0  0
   -1.9065   -4.8473    3.7103 H   0  0
   -3.4833   -4.2570    3.2213 H   0  0
   -0.2601   -0.2104    4.0519 H   0  0
  1 14  1  0
  1 22  1  0
  1 33  1  0
  1 34  1  0
  2  3  1  0
  2 18  1  0
  2 35  1  0
  3  4  1  0
  3  5  2  0
  4  6  1  0
  4  7  1  0
  4 36  1  0
  6 15  1  0
  6 37  1  0
  6 38  1  0
  7  8  1  0
  7 39  1  0
  8  9  1  0
  8 10  2  0
  9 11  1  0
  9 24  1  0
  9 40  1  0
 11 12  1  0
 11 32  1  0
 12 13  2  0
 12 17  1  0
 14 17  1  0
 14 41  1  0
 14 73  1  0
 15 16  1  0
 15 25  1  0
 15 42  1  0
 16 43  1  0
 16 44  1  0
 16 45  1  0
 17 23  1  0
 17 46  1  0
 18 19  1  0
 18 47  1  0
 18 48  1  0
 19 20  1  0
 19 49  1  0
 19 50  1  0
 20 21  1  0
 20 51  1  0
 20 52  1  0
 21 22  1  0
 21 53  1  0
 21 54  1  0
 22 55  1  0
 22 56  1  0
 23 26  1  0
 23 57  1  0
 23 58  1  0
 24 59  1  0
 24 60  1  0
 24 61  1  0
 25 62  1  0
 25 63  1  0
 25 64  1  0
 26 27  2  0
 26 30  1  0
 27 28  1  0
 27 65  1  0
 28 29  2  0
 28 66  1  0
 29 31  1  0
 29 67  1  0
 30 31  2  0
 30 68  1  0
 31 69  1  0
 32 70  1  0
 32 71  1  0
 32 72  1  0
M  CHG  1  14   1
M  END
> <SourceTag>
input_coordinates_MD

> <Mol_conf_name>
6_3_charged

> <FormalCharge>
1

> <molecule_nr>
6

> <input_conf>
3

$$$$

  SciTegic09092017303D

 73 74  0  0  1  0            999 V2000
    1.2892   -1.0835    4.2365 C   0  0
   -2.9496    0.2168    5.7739 N   0  0
   -4.1490    0.5721    5.3035 C   0  0
   -4.8787   -0.4174    4.3805 C   0  0  2  0  0  0
   -4.7004    1.6333    5.5851 O   0  0
   -5.4758   -1.5977    5.1914 C   0  0
   -4.0914   -0.8787    3.2284 N   0  0
   -3.0275   -1.6938    3.2015 C   0  0
   -2.5446   -2.0977    1.7885 C   0  0  1  0  0  0
   -2.4524   -2.1214    4.2021 O   0  0
   -1.3376   -2.9761    1.7796 N   0  0
   -0.0504   -2.5157    1.8352 C   0  0
    0.9231   -3.2735    1.7458 O   0  0
    1.4125   -0.6775    2.8416 N   0  3
   -6.3653   -2.5711    4.3815 C   0  0
   -6.7788   -3.7839    5.2425 C   0  0
    0.2182   -0.9736    1.9978 C   0  0  1  0  0  0
   -2.1947    0.9839    6.7652 C   0  0
   -0.6758    0.8754    6.5632 C   0  0
   -0.1701    1.4718    5.2324 C   0  0
    1.3617    1.3944    5.0516 C   0  0
    1.9674   -0.0303    5.1278 C   0  0
    0.3562   -0.2728    0.6278 C   0  0
   -3.7036   -2.7015    0.9569 C   0  0
   -7.5830   -1.8696    3.7424 C   0  0
    0.4711    1.2420    0.7168 C   0  0
    1.7394    1.8567    0.7935 C   0  0
    1.8365    3.2256    1.0044 C   0  0
    0.6891    3.9915    1.1682 C   0  0
   -0.6835    2.0274    0.9211 C   0  0
   -0.5650    3.3947    1.1317 C   0  0
   -1.5723   -4.4346    1.7831 C   0  0
    0.2441   -1.2029    4.5318 H   0  0
    1.7604   -2.0596    4.3704 H   0  0
   -2.5887   -0.6904    5.4854 H   0  0
   -5.7070    0.1498    3.9552 H   0  0
   -4.6622   -2.1568    5.6568 H   0  0
   -6.0586   -1.1960    6.0228 H   0  0
   -4.4508   -0.5652    2.3408 H   0  0
   -2.2917   -1.1690    1.2775 H   0  0
    1.5889    0.3205    2.8079 H   0  0
   -5.7600   -2.9740    3.5682 H   0  0
   -6.5170   -4.7191    4.7461 H   0  0
   -6.2789   -3.7896    6.2119 H   0  0
   -7.8495   -3.8147    5.4449 H   0  0
   -0.6391   -0.5255    2.4959 H   0  0
   -2.4592    0.6191    7.7602 H   0  0
   -2.4761    2.0410    6.7534 H   0  0
   -0.3918   -0.1748    6.6382 H   0  0
   -0.1755    1.3784    7.3921 H   0  0
   -0.4786    2.5167    5.1655 H   0  0
   -0.6636    0.9763    4.3950 H   0  0
    1.8443    2.0216    5.8030 H   0  0
    1.6205    1.8477    4.0931 H   0  0
    1.9222   -0.3801    6.1596 H   0  0
    3.0320    0.0138    4.8921 H   0  0
   -0.5053   -0.5017   -0.0008 H   0  0
    1.2239   -0.6672    0.0953 H   0  0
   -4.5035   -1.9792    0.7940 H   0  0
   -3.3595   -3.0121   -0.0298 H   0  0
   -4.1491   -3.5678    1.4479 H   0  0
   -7.4099   -1.6884    2.6810 H   0  0
   -8.4959   -2.4614    3.8134 H   0  0
   -7.7940   -0.9063    4.2079 H   0  0
    2.6389    1.2647    0.6899 H   0  0
    2.8091    3.6957    1.0497 H   0  0
    0.7730    5.0564    1.3356 H   0  0
   -1.6634    1.5717    0.9196 H   0  0
   -1.4515    3.9961    1.2774 H   0  0
   -1.9782   -4.7640    0.8265 H   0  0
   -0.6733   -5.0247    1.9709 H   0  0
   -2.2868   -4.6973    2.5643 H   0  0
    2.2086   -1.1537    2.4421 H   0  0
  1 14  1  0
  1 22  1  0
  1 33  1  0
  1 34  1  0
  2  3  1  0
  2 18  1  0
  2 35  1  0
  3  4  1  0
  3  5  2  0
  4  6  1  0
  4  7  1  0
  4 36  1  0
  6 15  1  0
  6 37  1  0
  6 38  1  0
  7  8  1  0
  7 39  1  0
  8  9  1  0
  8 10  2  0
  9 11  1  0
  9 24  1  0
  9 40  1  0
 11 12  1  0
 11 32  1  0
 12 13  2  0
 12 17  1  0
 14 17  1  0
 14 41  1  0
 14 73  1  0
 15 16  1  0
 15 25  1  0
 15 42  1  0
 16 43  1  0
 16 44  1  0
 16 45  1  0
 17 23  1  0
 17 46  1  0
 18 19  1  0
 18 47  1  0
 18 48  1  0
 19 20  1  0
 19 49  1  0
 19 50  1  0
 20 21  1  0
 20 51  1  0
 20 52  1  0
 21 22  1  0
 21 53  1  0
 21 54  1  0
 22 55  1  0
 22 56  1  0
 23 26  1  0
 23 57  1  0
 23 58  1  0
 24 59  1  0
 24 60  1  0
 24 61  1  0
 25 62  1  0
 25 63  1  0
 25 64  1  0
 26 27  2  0
 26 30  1  0
 27 28  1  0
 27 65  1  0
 28 29  2  0
 28 66  1  0
 29 31  1  0
 29 67  1  0
 30 31  2  0
 30 68  1  0
 31 69  1  0
 32 70  1  0
 32 71  1  0
 32 72  1  0
M  CHG  1  14   1
M  END
> <SourceTag>
input_coordinates_MD

> <Mol_conf_name>
6_4_charged

> <FormalCharge>
1

> <molecule_nr>
6

> <input_conf>
4

$$$$

  SciTegic09092017303D

 73 74  0  0  1  0            999 V2000
    0.7239    0.5917    2.9129 C   0  0
   -2.5856    0.9238    5.5395 N   0  0
   -3.7886    0.6888    5.0042 C   0  0
   -3.8088    0.5865    3.4662 C   0  0  2  0  0  0
   -4.8206    0.5315    5.6539 O   0  0
   -5.1660    1.0432    2.8770 C   0  0
   -3.4653   -0.7310    2.9025 N   0  0
   -2.8412   -1.7876    3.4504 C   0  0
   -2.4383   -2.9014    2.4663 C   0  0  1  0  0  0
   -2.5507   -1.9314    4.6341 O   0  0
   -1.0586   -3.4132    2.7292 N   0  0
    0.0853   -2.7167    2.4338 C   0  0
    1.2065   -3.1232    2.7614 O   0  0
    1.0574   -0.4105    1.9029 N   0  3
   -5.2060    1.1753    1.3345 C   0  0
   -6.6280    1.5324    0.8527 C   0  0
   -0.0010   -1.4077    1.5605 C   0  0  1  0  0  0
   -2.2541    0.8666    6.9578 C   0  0
   -0.9902    0.0125    7.1915 C   0  0
    0.3636    0.6861    6.8534 C   0  0
    0.5724    1.1540    5.3961 C   0  0
    0.6084    0.0279    4.3399 C   0  0
    0.1043   -1.7801    0.0624 C   0  0
   -3.5186   -4.0054    2.4578 C   0  0
   -4.1504    2.1649    0.7966 C   0  0
   -0.0721   -0.6145   -0.8992 C   0  0
    1.0506    0.1027   -1.3659 C   0  0
    0.8733    1.2317   -2.1545 C   0  0
   -0.4061    1.6751   -2.4657 C   0  0
   -1.3651   -0.1324   -1.1951 C   0  0
   -1.5204    0.9988   -1.9851 C   0  0
   -0.9454   -4.6532    3.5255 C   0  0
    1.5250    1.3338    2.9002 H   0  0
   -0.1838    1.1317    2.6344 H   0  0
   -1.7967    1.0041    4.9170 H   0  0
   -3.0415    1.2752    3.1128 H   0  0
   -5.9386    0.3425    3.2007 H   0  0
   -5.4404    2.0028    3.3203 H   0  0
   -3.6852   -0.8029    1.9234 H   0  0
   -2.4498   -2.4886    1.4573 H   0  0
    1.2648    0.0906    1.0442 H   0  0
   -4.9839    0.1982    0.9038 H   0  0
   -6.9717    0.8267    0.0954 H   0  0
   -7.3561    1.5056    1.6645 H   0  0
   -6.6872    2.5294    0.4152 H   0  0
   -0.9696   -0.9326    1.6908 H   0  0
   -3.0778    0.4451    7.5415 H   0  0
   -2.1114    1.8790    7.3407 H   0  0
   -1.0817   -0.9361    6.6596 H   0  0
   -0.9654   -0.2632    8.2468 H   0  0
    1.1704    0.0000    7.1183 H   0  0
    0.4941    1.5465    7.5123 H   0  0
    1.5209    1.6923    5.3491 H   0  0
   -0.1800    1.8980    5.1347 H   0  0
   -0.2832   -0.5908    4.4183 H   0  0
    1.4547   -0.6306    4.5432 H   0  0
   -0.6550   -2.5226   -0.1890 H   0  0
    1.0634   -2.2629   -0.1371 H   0  0
   -4.4856   -3.5992    2.1587 H   0  0
   -3.2718   -4.7990    1.7527 H   0  0
   -3.6548   -4.4520    3.4438 H   0  0
   -3.2604    1.6360    0.4546 H   0  0
   -4.5141    2.7456   -0.0516 H   0  0
   -3.8332    2.8790    1.5574 H   0  0
    2.0518   -0.2258   -1.1208 H   0  0
    1.7346    1.7713   -2.5235 H   0  0
   -0.5351    2.5564   -3.0787 H   0  0
   -2.2395   -0.6393   -0.8129 H   0  0
   -2.5120    1.3594   -2.2213 H   0  0
   -1.3818   -5.4970    2.9910 H   0  0
    0.0803   -4.9342    3.7707 H   0  0
   -1.4767   -4.5391    4.4714 H   0  0
    1.8867   -0.9056    2.1983 H   0  0
  1 14  1  0
  1 22  1  0
  1 33  1  0
  1 34  1  0
  2  3  1  0
  2 18  1  0
  2 35  1  0
  3  4  1  0
  3  5  2  0
  4  6  1  0
  4  7  1  0
  4 36  1  0
  6 15  1  0
  6 37  1  0
  6 38  1  0
  7  8  1  0
  7 39  1  0
  8  9  1  0
  8 10  2  0
  9 11  1  0
  9 24  1  0
  9 40  1  0
 11 12  1  0
 11 32  1  0
 12 13  2  0
 12 17  1  0
 14 17  1  0
 14 41  1  0
 14 73  1  0
 15 16  1  0
 15 25  1  0
 15 42  1  0
 16 43  1  0
 16 44  1  0
 16 45  1  0
 17 23  1  0
 17 46  1  0
 18 19  1  0
 18 47  1  0
 18 48  1  0
 19 20  1  0
 19 49  1  0
 19 50  1  0
 20 21  1  0
 20 51  1  0
 20 52  1  0
 21 22  1  0
 21 53  1  0
 21 54  1  0
 22 55  1  0
 22 56  1  0
 23 26  1  0
 23 57  1  0
 23 58  1  0
 24 59  1  0
 24 60  1  0
 24 61  1  0
 25 62  1  0
 25 63  1  0
 25 64  1  0
 26 27  2  0
 26 30  1  0
 27 28  1  0
 27 65  1  0
 28 29  2  0
 28 66  1  0
 29 31  1  0
 29 67  1  0
 30 31  2  0
 30 68  1  0
 31 69  1  0
 32 70  1  0
 32 71  1  0
 32 72  1  0
M  CHG  1  14   1
M  END
> <SourceTag>
input_coordinates_MD

> <Mol_conf_name>
6_5_charged

> <FormalCharge>
1

> <molecule_nr>
6

> <input_conf>
5

$$$$

  SciTegic09092017303D

 57 58  0  0  1  0            999 V2000
    2.6092    0.9065    1.8536 C   0  0
    1.6333    0.3406    2.5808 N   0  0
    2.3169    1.0582    0.3518 C   0  0  2  0  0  0
    3.4092    1.7983   -0.4613 C   0  0
    1.0656    1.8006    0.2851 N   0  0
    0.0206    1.5050   -0.4894 C   0  0
   -1.3323    2.0851   -0.0444 C   0  0  1  0  0  0
   -1.5813    1.8371    1.3851 N   0  0
   -0.9954    2.3953    2.4590 C   0  0
   -1.2467    1.6632    3.8211 C   0  0  1  0  0  0
   -0.2265    1.9856    4.8674 N   0  0
    1.2061    1.7475    4.6244 C   0  0
    1.5892    0.3601    4.0479 C   0  0
    3.6298    1.3807    2.3462 O   0  0
    0.0651    0.7373   -1.4471 O   0  0
   -0.2433    3.3706    2.3818 O   0  0
   -1.4880    3.5676   -0.4334 C   0  0
   -2.6600    1.9321    4.3990 C   0  0
    4.7178    1.0026   -0.6845 C   0  0
    4.4836   -0.2990   -1.4829 C   0  0
    5.8045    1.8935   -1.3253 C   0  0
   -3.8336    1.5164    3.5230 C   0  0
   -5.1625   -0.2388    2.5076 C   0  0
   -4.1689    0.1518    3.3954 C   0  0
   -5.8142    0.7066    1.7256 C   0  0
   -4.4843    2.4623    2.7009 C   0  0
   -5.4741    2.0503    1.8188 C   0  0
    0.8254   -0.0158    2.0920 H   0  0
    2.1684    0.0558   -0.0531 H   0  0
    3.0035    2.0742   -1.4358 H   0  0
    3.6367    2.7402    0.0417 H   0  0
    0.8954    2.4311    1.0653 H   0  0
   -2.1053    1.5280   -0.5759 H   0  0
   -2.2295    1.0844    1.5735 H   0  0
   -1.1808    0.5945    3.6086 H   0  0
   -0.3528    2.9408    5.1876 H   0  0
    1.7121    1.8722    5.5835 H   0  0
    1.6158    2.5405    3.9952 H   0  0
    0.8997   -0.4009    4.4174 H   0  0
    2.5665    0.0708    4.4436 H   0  0
   -1.4419    3.6863   -1.5166 H   0  0
   -2.4477    3.9636   -0.1017 H   0  0
   -0.7023    4.1935   -0.0095 H   0  0
   -2.7593    1.3833    5.3372 H   0  0
   -2.7690    2.9857    4.6615 H   0  0
    5.1024    0.7137    0.2949 H   0  0
    5.2261   -0.4582   -2.2648 H   0  0
    4.5311   -1.1671   -0.8244 H   0  0
    3.5063   -0.3139   -1.9673 H   0  0
    5.4864    2.9331   -1.4115 H   0  0
    6.7128    1.8897   -0.7214 H   0  0
    6.0837    1.5700   -2.3281 H   0  0
   -5.4259   -1.2838    2.4198 H   0  0
   -3.6551   -0.5946    3.9860 H   0  0
   -6.5851    0.3940    1.0348 H   0  0
   -4.2119    3.5079    2.7466 H   0  0
   -5.9766    2.7775    1.1962 H   0  0
  1  2  1  0
  1  3  1  0
  1 14  2  0
  2 13  1  0
  2 28  1  0
  3  4  1  0
  3  5  1  0
  3 29  1  0
  4 19  1  0
  4 30  1  0
  4 31  1  0
  5  6  1  0
  5 32  1  0
  6  7  1  0
  6 15  2  0
  7  8  1  0
  7 17  1  0
  7 33  1  0
  8  9  1  0
  8 34  1  0
  9 10  1  0
  9 16  2  0
 10 11  1  0
 10 18  1  0
 10 35  1  0
 11 12  1  0
 11 36  1  0
 12 13  1  0
 12 37  1  0
 12 38  1  0
 13 39  1  0
 13 40  1  0
 17 41  1  0
 17 42  1  0
 17 43  1  0
 18 22  1  0
 18 44  1  0
 18 45  1  0
 19 20  1  0
 19 21  1  0
 19 46  1  0
 20 47  1  0
 20 48  1  0
 20 49  1  0
 21 50  1  0
 21 51  1  0
 21 52  1  0
 22 24  2  0
 22 26  1  0
 23 24  1  0
 23 25  2  0
 23 53  1  0
 24 54  1  0
 25 27  1  0
 25 55  1  0
 26 27  2  0
 26 56  1  0
 27 57  1  0
M  END
> <SourceTag>
input_coordinates_MD

> <Mol_conf_name>
7_1_neutral

> <FormalCharge>
0

> <molecule_nr>
7

> <input_conf>
1

$$$$

  SciTegic09092017303D

 57 58  0  0  1  0            999 V2000
    2.6553    0.8995    1.9343 C   0  0
    1.6696    0.2997    2.6133 N   0  0
    2.3412    1.1674    0.4533 C   0  0  2  0  0  0
    3.3720    2.0511   -0.2939 C   0  0
    1.0404    1.8230    0.4743 N   0  0
    0.0401    1.6401   -0.3919 C   0  0
   -1.3426    2.1533    0.0556 C   0  0  1  0  0  0
   -1.4288    2.3211    1.5107 N   0  0
   -1.4598    1.3214    2.4081 C   0  0
   -1.2375    1.7116    3.9001 C   0  0  1  0  0  0
    0.0799    2.4049    4.0227 N   0  0
    1.1602    1.6586    4.6919 C   0  0
    1.5407    0.2842    4.0701 C   0  0
    3.6828    1.3251    2.4559 O   0  0
    0.1596    1.0737   -1.4754 O   0  0
   -1.5668    0.1346    2.0956 O   0  0
   -1.6716    3.4889   -0.6281 C   0  0
   -2.4074    2.5305    4.5126 C   0  0
    4.7180    1.3600   -0.6183 C   0  0
    4.5401    0.1400   -1.5491 C   0  0
    5.7414    2.3746   -1.1736 C   0  0
   -2.6435    3.9419    3.9841 C   0  0
   -3.6488    5.4303    2.3521 C   0  0
   -3.5224    4.1615    2.9007 C   0  0
   -2.9017    6.4876    2.8550 C   0  0
   -1.8756    5.0229    4.4693 C   0  0
   -2.0187    6.2847    3.9078 C   0  0
    0.8532    0.0045    2.0912 H   0  0
    2.2451    0.2005   -0.0432 H   0  0
    2.9321    2.4027   -1.2283 H   0  0
    3.5559    2.9467    0.3027 H   0  0
    0.8112    2.2408    1.3683 H   0  0
   -2.0844    1.4132   -0.2510 H   0  0
   -1.3357    3.2560    1.8834 H   0  0
   -1.2325    0.7775    4.4661 H   0  0
   -0.0431    3.2980    4.4870 H   0  0
    0.9124    1.5227    5.7466 H   0  0
    2.0490    2.2929    4.6783 H   0  0
    0.7725   -0.4475    4.3242 H   0  0
    2.4634   -0.0828    4.5263 H   0  0
   -1.6367    3.3867   -1.7139 H   0  0
   -2.6728    3.8317   -0.3664 H   0  0
   -0.9638    4.2710   -0.3506 H   0  0
   -3.3354    1.9654    4.4066 H   0  0
   -2.2542    2.5979    5.5906 H   0  0
    5.1362    0.9903    0.3192 H   0  0
    5.2722    0.1096   -2.3561 H   0  0
    4.6520   -0.7894   -0.9895 H   0  0
    3.5543    0.1194   -2.0156 H   0  0
    5.3648    3.3977   -1.1436 H   0  0
    6.6598    2.3582   -0.5853 H   0  0
    6.0192    2.1762   -2.2088 H   0  0
   -4.3276    5.5950    1.5268 H   0  0
   -4.0963    3.3434    2.4867 H   0  0
   -3.0054    7.4731    2.4223 H   0  0
   -1.1805    4.8825    5.2850 H   0  0
   -1.4376    7.1130    4.2891 H   0  0
  1  2  1  0
  1  3  1  0
  1 14  2  0
  2 13  1  0
  2 28  1  0
  3  4  1  0
  3  5  1  0
  3 29  1  0
  4 19  1  0
  4 30  1  0
  4 31  1  0
  5  6  1  0
  5 32  1  0
  6  7  1  0
  6 15  2  0
  7  8  1  0
  7 17  1  0
  7 33  1  0
  8  9  1  0
  8 34  1  0
  9 10  1  0
  9 16  2  0
 10 11  1  0
 10 18  1  0
 10 35  1  0
 11 12  1  0
 11 36  1  0
 12 13  1  0
 12 37  1  0
 12 38  1  0
 13 39  1  0
 13 40  1  0
 17 41  1  0
 17 42  1  0
 17 43  1  0
 18 22  1  0
 18 44  1  0
 18 45  1  0
 19 20  1  0
 19 21  1  0
 19 46  1  0
 20 47  1  0
 20 48  1  0
 20 49  1  0
 21 50  1  0
 21 51  1  0
 21 52  1  0
 22 24  2  0
 22 26  1  0
 23 24  1  0
 23 25  2  0
 23 53  1  0
 24 54  1  0
 25 27  1  0
 25 55  1  0
 26 27  2  0
 26 56  1  0
 27 57  1  0
M  END
> <SourceTag>
input_coordinates_MD

> <Mol_conf_name>
7_2_neutral

> <FormalCharge>
0

> <molecule_nr>
7

> <input_conf>
2

$$$$

  SciTegic09092017303D

 57 58  0  0  1  0            999 V2000
    2.4355    1.3683    1.9820 C   0  0
    2.1763    0.2956    2.7347 N   0  0
    2.2949    1.2008    0.4691 C   0  0  2  0  0  0
    3.4092    1.9464   -0.3014 C   0  0
    1.0045    1.8156    0.2053 N   0  0
   -0.0763    1.1888   -0.2712 C   0  0
   -1.4151    1.8965   -0.0045 C   0  0  1  0  0  0
   -1.4242    2.4751    1.3431 N   0  0
   -1.5472    1.7651    2.4759 C   0  0
   -1.1604    2.4599    3.8292 C   0  0  1  0  0  0
    0.2515    2.1297    4.1923 N   0  0
    0.5401    0.7483    4.5948 C   0  0
    1.9788    0.3412    4.1919 C   0  0
    2.6083    2.4945    2.4467 O   0  0
   -0.0582    0.0960   -0.8315 O   0  0
   -1.8996    0.5845    2.4783 O   0  0
   -1.6696    2.9977   -1.0453 C   0  0
   -1.4097    3.9984    3.9047 C   0  0
    3.3166    1.8213   -1.8398 C   0  0
    4.3655    2.7169   -2.5335 C   0  0
    3.3919    0.3559   -2.3195 C   0  0
   -0.7463    4.8991    2.8647 C   0  0
   -0.8958    6.2216    0.8358 C   0  0
   -1.5182    5.4979    1.8438 C   0  0
    0.4865    6.3553    0.8208 C   0  0
    0.6559    5.0528    2.8394 C   0  0
    1.2585    5.7750    1.8189 C   0  0
    1.9790   -0.5784    2.2663 H   0  0
    2.2960    0.1387    0.2172 H   0  0
    3.3927    3.0021   -0.0227 H   0  0
    4.3794    1.5725    0.0308 H   0  0
    0.8721    2.6970    0.6777 H   0  0
   -2.2140    1.1557   -0.0796 H   0  0
   -1.1480    3.4447    1.4383 H   0  0
   -1.8168    2.0178    4.5819 H   0  0
    0.9506    2.4522    3.5176 H   0  0
   -0.1606    0.0373    4.1550 H   0  0
    0.4163    0.6643    5.6761 H   0  0
    2.1903   -0.6478    4.6021 H   0  0
    2.7009    1.0146    4.6626 H   0  0
   -1.6831    2.5797   -2.0530 H   0  0
   -2.6330    3.4809   -0.8817 H   0  0
   -0.8979    3.7684   -1.0221 H   0  0
   -2.4848    4.1836    3.8867 H   0  0
   -1.0907    4.3451    4.8890 H   0  0
    2.3403    2.2062   -2.1398 H   0  0
    5.1224    2.1438   -3.0696 H   0  0
    3.8907    3.3801   -3.2575 H   0  0
    4.8993    3.3509   -1.8246 H   0  0
    3.8116   -0.3044   -1.5602 H   0  0
    2.3955   -0.0194   -2.5579 H   0  0
    3.9972    0.2346   -3.2180 H   0  0
   -1.4890    6.6798    0.0563 H   0  0
   -2.5948    5.3906    1.8319 H   0  0
    0.9645    6.9182    0.0307 H   0  0
    1.2723    4.6004    3.6046 H   0  0
    2.3345    5.8820    1.8018 H   0  0
  1  2  1  0
  1  3  1  0
  1 14  2  0
  2 13  1  0
  2 28  1  0
  3  4  1  0
  3  5  1  0
  3 29  1  0
  4 19  1  0
  4 30  1  0
  4 31  1  0
  5  6  1  0
  5 32  1  0
  6  7  1  0
  6 15  2  0
  7  8  1  0
  7 17  1  0
  7 33  1  0
  8  9  1  0
  8 34  1  0
  9 10  1  0
  9 16  2  0
 10 11  1  0
 10 18  1  0
 10 35  1  0
 11 12  1  0
 11 36  1  0
 12 13  1  0
 12 37  1  0
 12 38  1  0
 13 39  1  0
 13 40  1  0
 17 41  1  0
 17 42  1  0
 17 43  1  0
 18 22  1  0
 18 44  1  0
 18 45  1  0
 19 20  1  0
 19 21  1  0
 19 46  1  0
 20 47  1  0
 20 48  1  0
 20 49  1  0
 21 50  1  0
 21 51  1  0
 21 52  1  0
 22 24  2  0
 22 26  1  0
 23 24  1  0
 23 25  2  0
 23 53  1  0
 24 54  1  0
 25 27  1  0
 25 55  1  0
 26 27  2  0
 26 56  1  0
 27 57  1  0
M  END
> <SourceTag>
input_coordinates_MD

> <Mol_conf_name>
7_3_neutral

> <FormalCharge>
0

> <molecule_nr>
7

> <input_conf>
3

$$$$

  SciTegic09092017303D

 57 58  0  0  1  0            999 V2000
    2.5945    1.4447    1.8083 C   0  0
    1.8452    0.5548    2.4677 N   0  0
    2.4193    1.4302    0.2738 C   0  0  2  0  0  0
    3.3190    2.4410   -0.4809 C   0  0
    1.0165    1.7609    0.0217 N   0  0
    0.0202    0.8666   -0.0172 C   0  0
   -1.3662    1.3763    0.4143 C   0  0  1  0  0  0
   -1.3355    1.8379    1.8132 N   0  0
   -0.6700    2.8837    2.3285 C   0  0
   -0.5236    2.9563    3.8821 C   0  0  1  0  0  0
   -0.6416    1.6440    4.6041 N   0  0
    0.0935    0.4183    4.2359 C   0  0
    1.6063    0.5112    3.9101 C   0  0
    3.2859    2.2957    2.3619 O   0  0
    0.1832   -0.3369   -0.2055 O   0  0
   -0.1668    3.7631    1.6233 O   0  0
   -1.9379    2.4320   -0.5530 C   0  0
    0.6552    3.8438    4.3661 C   0  0
    4.8304    2.1061   -0.4886 C   0  0
    5.1307    0.7543   -1.1724 C   0  0
    5.6493    3.2637   -1.1005 C   0  0
    0.7132    4.0758    5.8697 C   0  0
    1.5730    3.4960    8.0623 C   0  0
    1.5986    3.3361    6.6832 C   0  0
    0.6638    4.3663    8.6502 C   0  0
   -0.2233    4.9345    6.4841 C   0  0
   -0.2327    5.0800    7.8650 C   0  0
    1.3415   -0.1130    1.8961 H   0  0
    2.6305    0.4216   -0.0849 H   0  0
    2.9776    2.5212   -1.5139 H   0  0
    3.1714    3.4305   -0.0430 H   0  0
    0.7413    2.6901    0.3312 H   0  0
   -2.0410    0.5193    0.3971 H   0  0
   -1.6684    1.1884    2.5134 H   0  0
   -1.4127    3.5206    4.1679 H   0  0
   -0.5335    1.8279    5.5991 H   0  0
   -0.4259   -0.0889    3.4213 H   0  0
   -0.0244   -0.2660    5.0785 H   0  0
    2.1003   -0.3862    4.2872 H   0  0
    2.0809    1.3283    4.4514 H   0  0
   -2.0456    2.0157   -1.5553 H   0  0
   -2.9246    2.7650   -0.2314 H   0  0
   -1.3020    3.3131   -0.6385 H   0  0
    1.6096    3.4538    4.0170 H   0  0
    0.5741    4.8281    3.9012 H   0  0
    5.1581    2.0206    0.5487 H   0  0
    5.9938    0.7969   -1.8369 H   0  0
    5.3469   -0.0129   -0.4278 H   0  0
    4.2896    0.3987   -1.7685 H   0  0
    5.0310    4.1350   -1.3193 H   0  0
    6.4273    3.5935   -0.4108 H   0  0
    6.1416    2.9899   -2.0337 H   0  0
    2.2621    2.9390    8.6817 H   0  0
    2.3109    2.6539    6.2437 H   0  0
    0.6496    4.4843    9.7249 H   0  0
   -0.9370    5.4817    5.8838 H   0  0
   -0.9449    5.7467    8.3309 H   0  0
  1  2  1  0
  1  3  1  0
  1 14  2  0
  2 13  1  0
  2 28  1  0
  3  4  1  0
  3  5  1  0
  3 29  1  0
  4 19  1  0
  4 30  1  0
  4 31  1  0
  5  6  1  0
  5 32  1  0
  6  7  1  0
  6 15  2  0
  7  8  1  0
  7 17  1  0
  7 33  1  0
  8  9  1  0
  8 34  1  0
  9 10  1  0
  9 16  2  0
 10 11  1  0
 10 18  1  0
 10 35  1  0
 11 12  1  0
 11 36  1  0
 12 13  1  0
 12 37  1  0
 12 38  1  0
 13 39  1  0
 13 40  1  0
 17 41  1  0
 17 42  1  0
 17 43  1  0
 18 22  1  0
 18 44  1  0
 18 45  1  0
 19 20  1  0
 19 21  1  0
 19 46  1  0
 20 47  1  0
 20 48  1  0
 20 49  1  0
 21 50  1  0
 21 51  1  0
 21 52  1  0
 22 24  2  0
 22 26  1  0
 23 24  1  0
 23 25  2  0
 23 53  1  0
 24 54  1  0
 25 27  1  0
 25 55  1  0
 26 27  2  0
 26 56  1  0
 27 57  1  0
M  END
> <SourceTag>
input_coordinates_MD

> <Mol_conf_name>
7_4_neutral

> <FormalCharge>
0

> <molecule_nr>
7

> <input_conf>
4

$$$$

  SciTegic09092017303D

 57 58  0  0  1  0            999 V2000
    2.7225    1.0565    1.8351 C   0  0
    1.8922    0.3647    2.6253 N   0  0
    2.3377    1.0856    0.3492 C   0  0  2  0  0  0
    3.3191    1.8569   -0.5692 C   0  0
    1.0301    1.7251    0.3168 N   0  0
   -0.0397    1.3067   -0.3603 C   0  0
   -1.3889    1.9338    0.0353 C   0  0  1  0  0  0
   -1.6112    1.9562    1.4913 N   0  0
   -0.9817    2.6826    2.4309 C   0  0
   -1.3244    2.3372    3.9115 C   0  0  1  0  0  0
   -0.4449    1.2372    4.4107 N   0  0
    0.9762    1.5647    4.6086 C   0  0
    1.8907    0.4344    4.0882 C   0  0
    3.6679    1.7197    2.2552 O   0  0
   -0.0113    0.4266   -1.2171 O   0  0
   -0.1242    3.5311    2.1697 O   0  0
   -1.5792    3.3212   -0.6073 C   0  0
   -1.3945    3.5844    4.8302 C   0  0
    4.6907    1.1748   -0.7893 C   0  0
    4.5569   -0.2086   -1.4633 C   0  0
    5.6553    2.1066   -1.5550 C   0  0
   -1.8580    3.3110    6.2531 C   0  0
   -1.3502    2.7953    8.5678 C   0  0
   -0.9193    3.1351    7.2922 C   0  0
   -2.7024    2.6031    8.8221 C   0  0
   -3.2246    3.0796    6.5189 C   0  0
   -3.6350    2.7401    7.8014 C   0  0
    1.1121   -0.1117    2.1957 H   0  0
    2.2490    0.0517    0.0117 H   0  0
    2.8495    2.0125   -1.5416 H   0  0
    3.4725    2.8540   -0.1517 H   0  0
    0.8721    2.4318    1.0337 H   0  0
   -2.1647    1.2811   -0.3677 H   0  0
   -2.2271    1.2355    1.8372 H   0  0
   -2.3429    1.9435    3.8939 H   0  0
   -0.8260    0.9016    5.2905 H   0  0
    1.1583    1.7182    5.6731 H   0  0
    1.2571    2.5023    4.1243 H   0  0
    1.5524   -0.5236    4.4871 H   0  0
    2.9026    0.5750    4.4778 H   0  0
   -1.5237    3.2522   -1.6945 H   0  0
   -2.5522    3.7433   -0.3568 H   0  0
   -0.8144    4.0312   -0.2914 H   0  0
   -0.4276    4.0891    4.8611 H   0  0
   -2.0851    4.3102    4.3974 H   0  0
    5.1417    1.0124    0.1910 H   0  0
    5.2854   -0.3664   -2.2587 H   0  0
    4.7097   -1.0066   -0.7358 H   0  0
    3.5703   -0.3574   -1.9040 H   0  0
    5.2329    3.1004   -1.7079 H   0  0
    6.5852    2.2400   -1.0009 H   0  0
    5.9203    1.7266   -2.5418 H   0  0
   -0.6300    2.6753    9.3652 H   0  0
    0.1361    3.2726    7.1045 H   0  0
   -3.0299    2.3369    9.8176 H   0  0
   -3.9570    3.1661    5.7284 H   0  0
   -4.6840    2.5750    8.0048 H   0  0
  1  2  1  0
  1  3  1  0
  1 14  2  0
  2 13  1  0
  2 28  1  0
  3  4  1  0
  3  5  1  0
  3 29  1  0
  4 19  1  0
  4 30  1  0
  4 31  1  0
  5  6  1  0
  5 32  1  0
  6  7  1  0
  6 15  2  0
  7  8  1  0
  7 17  1  0
  7 33  1  0
  8  9  1  0
  8 34  1  0
  9 10  1  0
  9 16  2  0
 10 11  1  0
 10 18  1  0
 10 35  1  0
 11 12  1  0
 11 36  1  0
 12 13  1  0
 12 37  1  0
 12 38  1  0
 13 39  1  0
 13 40  1  0
 17 41  1  0
 17 42  1  0
 17 43  1  0
 18 22  1  0
 18 44  1  0
 18 45  1  0
 19 20  1  0
 19 21  1  0
 19 46  1  0
 20 47  1  0
 20 48  1  0
 20 49  1  0
 21 50  1  0
 21 51  1  0
 21 52  1  0
 22 24  2  0
 22 26  1  0
 23 24  1  0
 23 25  2  0
 23 53  1  0
 24 54  1  0
 25 27  1  0
 25 55  1  0
 26 27  2  0
 26 56  1  0
 27 57  1  0
M  END
> <SourceTag>
input_coordinates_MD

> <Mol_conf_name>
7_5_neutral

> <FormalCharge>
0

> <molecule_nr>
7

> <input_conf>
5

$$$$

  SciTegic09092017303D

 58 59  0  0  1  0            999 V2000
    2.6092    0.9065    1.8536 C   0  0
    1.6333    0.3406    2.5808 N   0  0
    2.3169    1.0582    0.3518 C   0  0  2  0  0  0
    3.4092    1.7983   -0.4613 C   0  0
    1.0656    1.8006    0.2851 N   0  0
    0.0206    1.5050   -0.4894 C   0  0
   -1.3323    2.0851   -0.0444 C   0  0  1  0  0  0
   -1.5813    1.8371    1.3851 N   0  0
   -0.9954    2.3953    2.4590 C   0  0
   -1.2467    1.6632    3.8211 C   0  0  1  0  0  0
   -0.2265    1.9856    4.8674 N   0  3
    1.2061    1.7475    4.6244 C   0  0
    1.5892    0.3601    4.0479 C   0  0
    3.6298    1.3807    2.3462 O   0  0
    0.0651    0.7373   -1.4471 O   0  0
   -0.2433    3.3706    2.3818 O   0  0
   -1.4880    3.5676   -0.4334 C   0  0
   -2.6600    1.9321    4.3990 C   0  0
    4.7178    1.0026   -0.6845 C   0  0
    4.4836   -0.2990   -1.4829 C   0  0
    5.8045    1.8935   -1.3253 C   0  0
   -3.8336    1.5164    3.5230 C   0  0
   -5.1625   -0.2388    2.5076 C   0  0
   -4.1689    0.1518    3.3954 C   0  0
   -5.8142    0.7066    1.7256 C   0  0
   -4.4843    2.4623    2.7009 C   0  0
   -5.4741    2.0503    1.8188 C   0  0
    0.8254   -0.0158    2.0920 H   0  0
    2.1684    0.0558   -0.0531 H   0  0
    3.0035    2.0742   -1.4358 H   0  0
    3.6367    2.7402    0.0417 H   0  0
    0.8954    2.4311    1.0653 H   0  0
   -2.1053    1.5280   -0.5759 H   0  0
   -2.2295    1.0844    1.5735 H   0  0
   -1.1808    0.5945    3.6086 H   0  0
   -0.3528    2.9408    5.1876 H   0  0
    1.7121    1.8722    5.5835 H   0  0
    1.6158    2.5405    3.9952 H   0  0
    0.8997   -0.4009    4.4174 H   0  0
    2.5665    0.0708    4.4436 H   0  0
   -1.4419    3.6863   -1.5166 H   0  0
   -2.4477    3.9636   -0.1017 H   0  0
   -0.7023    4.1935   -0.0095 H   0  0
   -2.7593    1.3833    5.3372 H   0  0
   -2.7690    2.9857    4.6615 H   0  0
    5.1024    0.7137    0.2949 H   0  0
    5.2261   -0.4582   -2.2648 H   0  0
    4.5311   -1.1671   -0.8244 H   0  0
    3.5063   -0.3139   -1.9673 H   0  0
    5.4864    2.9331   -1.4115 H   0  0
    6.7128    1.8897   -0.7214 H   0  0
    6.0837    1.5700   -2.3281 H   0  0
   -5.4259   -1.2838    2.4198 H   0  0
   -3.6551   -0.5946    3.9860 H   0  0
   -6.5851    0.3940    1.0348 H   0  0
   -4.2119    3.5079    2.7466 H   0  0
   -5.9766    2.7775    1.1962 H   0  0
   -0.4633    1.4049    5.6591 H   0  0
  1  2  1  0
  1  3  1  0
  1 14  2  0
  2 13  1  0
  2 28  1  0
  3  4  1  0
  3  5  1  0
  3 29  1  0
  4 19  1  0
  4 30  1  0
  4 31  1  0
  5  6  1  0
  5 32  1  0
  6  7  1  0
  6 15  2  0
  7  8  1  0
  7 17  1  0
  7 33  1  0
  8  9  1  0
  8 34  1  0
  9 10  1  0
  9 16  2  0
 10 11  1  0
 10 18  1  0
 10 35  1  0
 11 12  1  0
 11 36  1  0
 11 58  1  0
 12 13  1  0
 12 37  1  0
 12 38  1  0
 13 39  1  0
 13 40  1  0
 17 41  1  0
 17 42  1  0
 17 43  1  0
 18 22  1  0
 18 44  1  0
 18 45  1  0
 19 20  1  0
 19 21  1  0
 19 46  1  0
 20 47  1  0
 20 48  1  0
 20 49  1  0
 21 50  1  0
 21 51  1  0
 21 52  1  0
 22 24  2  0
 22 26  1  0
 23 24  1  0
 23 25  2  0
 23 53  1  0
 24 54  1  0
 25 27  1  0
 25 55  1  0
 26 27  2  0
 26 56  1  0
 27 57  1  0
M  CHG  1  11   1
M  END
> <SourceTag>
input_coordinates_MD

> <Mol_conf_name>
7_1_charged

> <FormalCharge>
1

> <molecule_nr>
7

> <input_conf>
1

$$$$

  SciTegic09092017303D

 58 59  0  0  1  0            999 V2000
    2.6553    0.8995    1.9343 C   0  0
    1.6696    0.2997    2.6133 N   0  0
    2.3412    1.1674    0.4533 C   0  0  2  0  0  0
    3.3720    2.0511   -0.2939 C   0  0
    1.0404    1.8230    0.4743 N   0  0
    0.0401    1.6401   -0.3919 C   0  0
   -1.3426    2.1533    0.0556 C   0  0  1  0  0  0
   -1.4288    2.3211    1.5107 N   0  0
   -1.4598    1.3214    2.4081 C   0  0
   -1.2375    1.7116    3.9001 C   0  0  1  0  0  0
    0.0799    2.4049    4.0227 N   0  3
    1.1602    1.6586    4.6919 C   0  0
    1.5407    0.2842    4.0701 C   0  0
    3.6828    1.3251    2.4559 O   0  0
    0.1596    1.0737   -1.4754 O   0  0
   -1.5668    0.1346    2.0956 O   0  0
   -1.6716    3.4889   -0.6281 C   0  0
   -2.4074    2.5305    4.5126 C   0  0
    4.7180    1.3600   -0.6183 C   0  0
    4.5401    0.1400   -1.5491 C   0  0
    5.7414    2.3746   -1.1736 C   0  0
   -2.6435    3.9419    3.9841 C   0  0
   -3.6488    5.4303    2.3521 C   0  0
   -3.5224    4.1615    2.9007 C   0  0
   -2.9017    6.4876    2.8550 C   0  0
   -1.8756    5.0229    4.4693 C   0  0
   -2.0187    6.2847    3.9078 C   0  0
    0.8532    0.0045    2.0912 H   0  0
    2.2451    0.2005   -0.0432 H   0  0
    2.9321    2.4027   -1.2283 H   0  0
    3.5559    2.9467    0.3027 H   0  0
    0.8112    2.2408    1.3683 H   0  0
   -2.0844    1.4132   -0.2510 H   0  0
   -1.3357    3.2560    1.8834 H   0  0
   -1.2325    0.7775    4.4661 H   0  0
   -0.0431    3.2980    4.4870 H   0  0
    0.9124    1.5227    5.7466 H   0  0
    2.0490    2.2929    4.6783 H   0  0
    0.7725   -0.4475    4.3242 H   0  0
    2.4634   -0.0828    4.5263 H   0  0
   -1.6367    3.3867   -1.7139 H   0  0
   -2.6728    3.8317   -0.3664 H   0  0
   -0.9638    4.2710   -0.3506 H   0  0
   -3.3354    1.9654    4.4066 H   0  0
   -2.2542    2.5979    5.5906 H   0  0
    5.1362    0.9903    0.3192 H   0  0
    5.2722    0.1096   -2.3561 H   0  0
    4.6520   -0.7894   -0.9895 H   0  0
    3.5543    0.1194   -2.0156 H   0  0
    5.3648    3.3977   -1.1436 H   0  0
    6.6598    2.3582   -0.5853 H   0  0
    6.0192    2.1762   -2.2088 H   0  0
   -4.3276    5.5950    1.5268 H   0  0
   -4.0963    3.3434    2.4867 H   0  0
   -3.0054    7.4731    2.4223 H   0  0
   -1.1805    4.8825    5.2850 H   0  0
   -1.4376    7.1130    4.2891 H   0  0
    0.3966    2.6026    3.0843 H   0  0
  1  2  1  0
  1  3  1  0
  1 14  2  0
  2 13  1  0
  2 28  1  0
  3  4  1  0
  3  5  1  0
  3 29  1  0
  4 19  1  0
  4 30  1  0
  4 31  1  0
  5  6  1  0
  5 32  1  0
  6  7  1  0
  6 15  2  0
  7  8  1  0
  7 17  1  0
  7 33  1  0
  8  9  1  0
  8 34  1  0
  9 10  1  0
  9 16  2  0
 10 11  1  0
 10 18  1  0
 10 35  1  0
 11 12  1  0
 11 36  1  0
 11 58  1  0
 12 13  1  0
 12 37  1  0
 12 38  1  0
 13 39  1  0
 13 40  1  0
 17 41  1  0
 17 42  1  0
 17 43  1  0
 18 22  1  0
 18 44  1  0
 18 45  1  0
 19 20  1  0
 19 21  1  0
 19 46  1  0
 20 47  1  0
 20 48  1  0
 20 49  1  0
 21 50  1  0
 21 51  1  0
 21 52  1  0
 22 24  2  0
 22 26  1  0
 23 24  1  0
 23 25  2  0
 23 53  1  0
 24 54  1  0
 25 27  1  0
 25 55  1  0
 26 27  2  0
 26 56  1  0
 27 57  1  0
M  CHG  1  11   1
M  END
> <SourceTag>
input_coordinates_MD

> <Mol_conf_name>
7_2_charged

> <FormalCharge>
1

> <molecule_nr>
7

> <input_conf>
2

$$$$

  SciTegic09092017303D

 58 59  0  0  1  0            999 V2000
    2.4355    1.3683    1.9820 C   0  0
    2.1763    0.2956    2.7347 N   0  0
    2.2949    1.2008    0.4691 C   0  0  2  0  0  0
    3.4092    1.9464   -0.3014 C   0  0
    1.0045    1.8156    0.2053 N   0  0
   -0.0763    1.1888   -0.2712 C   0  0
   -1.4151    1.8965   -0.0045 C   0  0  1  0  0  0
   -1.4242    2.4751    1.3431 N   0  0
   -1.5472    1.7651    2.4759 C   0  0
   -1.1604    2.4599    3.8292 C   0  0  1  0  0  0
    0.2515    2.1297    4.1923 N   0  3
    0.5401    0.7483    4.5948 C   0  0
    1.9788    0.3412    4.1919 C   0  0
    2.6083    2.4945    2.4467 O   0  0
   -0.0582    0.0960   -0.8315 O   0  0
   -1.8996    0.5845    2.4783 O   0  0
   -1.6696    2.9977   -1.0453 C   0  0
   -1.4097    3.9984    3.9047 C   0  0
    3.3166    1.8213   -1.8398 C   0  0
    4.3655    2.7169   -2.5335 C   0  0
    3.3919    0.3559   -2.3195 C   0  0
   -0.7463    4.8991    2.8647 C   0  0
   -0.8958    6.2216    0.8358 C   0  0
   -1.5182    5.4979    1.8438 C   0  0
    0.4865    6.3553    0.8208 C   0  0
    0.6559    5.0528    2.8394 C   0  0
    1.2585    5.7750    1.8189 C   0  0
    1.9790   -0.5784    2.2663 H   0  0
    2.2960    0.1387    0.2172 H   0  0
    3.3927    3.0021   -0.0227 H   0  0
    4.3794    1.5725    0.0308 H   0  0
    0.8721    2.6970    0.6777 H   0  0
   -2.2140    1.1557   -0.0796 H   0  0
   -1.1480    3.4447    1.4383 H   0  0
   -1.8168    2.0178    4.5819 H   0  0
    0.9506    2.4522    3.5176 H   0  0
   -0.1606    0.0373    4.1550 H   0  0
    0.4163    0.6643    5.6761 H   0  0
    2.1903   -0.6478    4.6021 H   0  0
    2.7009    1.0146    4.6626 H   0  0
   -1.6831    2.5797   -2.0530 H   0  0
   -2.6330    3.4809   -0.8817 H   0  0
   -0.8979    3.7684   -1.0221 H   0  0
   -2.4848    4.1836    3.8867 H   0  0
   -1.0907    4.3451    4.8890 H   0  0
    2.3403    2.2062   -2.1398 H   0  0
    5.1224    2.1438   -3.0696 H   0  0
    3.8907    3.3801   -3.2575 H   0  0
    4.8993    3.3509   -1.8246 H   0  0
    3.8116   -0.3044   -1.5602 H   0  0
    2.3955   -0.0194   -2.5579 H   0  0
    3.9972    0.2346   -3.2180 H   0  0
   -1.4890    6.6798    0.0563 H   0  0
   -2.5948    5.3906    1.8319 H   0  0
    0.9645    6.9182    0.0307 H   0  0
    1.2723    4.6004    3.6046 H   0  0
    2.3345    5.8820    1.8018 H   0  0
    0.4321    2.6763    5.0222 H   0  0
  1  2  1  0
  1  3  1  0
  1 14  2  0
  2 13  1  0
  2 28  1  0
  3  4  1  0
  3  5  1  0
  3 29  1  0
  4 19  1  0
  4 30  1  0
  4 31  1  0
  5  6  1  0
  5 32  1  0
  6  7  1  0
  6 15  2  0
  7  8  1  0
  7 17  1  0
  7 33  1  0
  8  9  1  0
  8 34  1  0
  9 10  1  0
  9 16  2  0
 10 11  1  0
 10 18  1  0
 10 35  1  0
 11 12  1  0
 11 36  1  0
 11 58  1  0
 12 13  1  0
 12 37  1  0
 12 38  1  0
 13 39  1  0
 13 40  1  0
 17 41  1  0
 17 42  1  0
 17 43  1  0
 18 22  1  0
 18 44  1  0
 18 45  1  0
 19 20  1  0
 19 21  1  0
 19 46  1  0
 20 47  1  0
 20 48  1  0
 20 49  1  0
 21 50  1  0
 21 51  1  0
 21 52  1  0
 22 24  2  0
 22 26  1  0
 23 24  1  0
 23 25  2  0
 23 53  1  0
 24 54  1  0
 25 27  1  0
 25 55  1  0
 26 27  2  0
 26 56  1  0
 27 57  1  0
M  CHG  1  11   1
M  END
> <SourceTag>
input_coordinates_MD

> <Mol_conf_name>
7_3_charged

> <FormalCharge>
1

> <molecule_nr>
7

> <input_conf>
3

$$$$

  SciTegic09092017303D

 58 59  0  0  1  0            999 V2000
    2.5945    1.4447    1.8083 C   0  0
    1.8452    0.5548    2.4677 N   0  0
    2.4193    1.4302    0.2738 C   0  0  2  0  0  0
    3.3190    2.4410   -0.4809 C   0  0
    1.0165    1.7609    0.0217 N   0  0
    0.0202    0.8666   -0.0172 C   0  0
   -1.3662    1.3763    0.4143 C   0  0  1  0  0  0
   -1.3355    1.8379    1.8132 N   0  0
   -0.6700    2.8837    2.3285 C   0  0
   -0.5236    2.9563    3.8821 C   0  0  1  0  0  0
   -0.6416    1.6440    4.6041 N   0  3
    0.0935    0.4183    4.2359 C   0  0
    1.6063    0.5112    3.9101 C   0  0
    3.2859    2.2957    2.3619 O   0  0
    0.1832   -0.3369   -0.2055 O   0  0
   -0.1668    3.7631    1.6233 O   0  0
   -1.9379    2.4320   -0.5530 C   0  0
    0.6552    3.8438    4.3661 C   0  0
    4.8304    2.1061   -0.4886 C   0  0
    5.1307    0.7543   -1.1724 C   0  0
    5.6493    3.2637   -1.1005 C   0  0
    0.7132    4.0758    5.8697 C   0  0
    1.5730    3.4960    8.0623 C   0  0
    1.5986    3.3361    6.6832 C   0  0
    0.6638    4.3663    8.6502 C   0  0
   -0.2233    4.9345    6.4841 C   0  0
   -0.2327    5.0800    7.8650 C   0  0
    1.3415   -0.1130    1.8961 H   0  0
    2.6305    0.4216   -0.0849 H   0  0
    2.9776    2.5212   -1.5139 H   0  0
    3.1714    3.4305   -0.0430 H   0  0
    0.7413    2.6901    0.3312 H   0  0
   -2.0410    0.5193    0.3971 H   0  0
   -1.6684    1.1884    2.5134 H   0  0
   -1.4127    3.5206    4.1679 H   0  0
   -0.5335    1.8279    5.5991 H   0  0
   -0.4259   -0.0889    3.4213 H   0  0
   -0.0244   -0.2660    5.0785 H   0  0
    2.1003   -0.3862    4.2872 H   0  0
    2.0809    1.3283    4.4514 H   0  0
   -2.0456    2.0157   -1.5553 H   0  0
   -2.9246    2.7650   -0.2314 H   0  0
   -1.3020    3.3131   -0.6385 H   0  0
    1.6096    3.4538    4.0170 H   0  0
    0.5741    4.8281    3.9012 H   0  0
    5.1581    2.0206    0.5487 H   0  0
    5.9938    0.7969   -1.8369 H   0  0
    5.3469   -0.0129   -0.4278 H   0  0
    4.2896    0.3987   -1.7685 H   0  0
    5.0310    4.1350   -1.3193 H   0  0
    6.4273    3.5935   -0.4108 H   0  0
    6.1416    2.9899   -2.0337 H   0  0
    2.2621    2.9390    8.6817 H   0  0
    2.3109    2.6539    6.2437 H   0  0
    0.6496    4.4843    9.7249 H   0  0
   -0.9370    5.4817    5.8838 H   0  0
   -0.9449    5.7467    8.3309 H   0  0
   -1.6140    1.3907    4.5023 H   0  0
  1  2  1  0
  1  3  1  0
  1 14  2  0
  2 13  1  0
  2 28  1  0
  3  4  1  0
  3  5  1  0
  3 29  1  0
  4 19  1  0
  4 30  1  0
  4 31  1  0
  5  6  1  0
  5 32  1  0
  6  7  1  0
  6 15  2  0
  7  8  1  0
  7 17  1  0
  7 33  1  0
  8  9  1  0
  8 34  1  0
  9 10  1  0
  9 16  2  0
 10 11  1  0
 10 18  1  0
 10 35  1  0
 11 12  1  0
 11 36  1  0
 11 58  1  0
 12 13  1  0
 12 37  1  0
 12 38  1  0
 13 39  1  0
 13 40  1  0
 17 41  1  0
 17 42  1  0
 17 43  1  0
 18 22  1  0
 18 44  1  0
 18 45  1  0
 19 20  1  0
 19 21  1  0
 19 46  1  0
 20 47  1  0
 20 48  1  0
 20 49  1  0
 21 50  1  0
 21 51  1  0
 21 52  1  0
 22 24  2  0
 22 26  1  0
 23 24  1  0
 23 25  2  0
 23 53  1  0
 24 54  1  0
 25 27  1  0
 25 55  1  0
 26 27  2  0
 26 56  1  0
 27 57  1  0
M  CHG  1  11   1
M  END
> <SourceTag>
input_coordinates_MD

> <Mol_conf_name>
7_4_charged

> <FormalCharge>
1

> <molecule_nr>
7

> <input_conf>
4

$$$$

  SciTegic09092017303D

 58 59  0  0  1  0            999 V2000
    2.7225    1.0565    1.8351 C   0  0
    1.8922    0.3647    2.6253 N   0  0
    2.3377    1.0856    0.3492 C   0  0  2  0  0  0
    3.3191    1.8569   -0.5692 C   0  0
    1.0301    1.7251    0.3168 N   0  0
   -0.0397    1.3067   -0.3603 C   0  0
   -1.3889    1.9338    0.0353 C   0  0  1  0  0  0
   -1.6112    1.9562    1.4913 N   0  0
   -0.9817    2.6826    2.4309 C   0  0
   -1.3244    2.3372    3.9115 C   0  0  1  0  0  0
   -0.4449    1.2372    4.4107 N   0  3
    0.9762    1.5647    4.6086 C   0  0
    1.8907    0.4344    4.0882 C   0  0
    3.6679    1.7197    2.2552 O   0  0
   -0.0113    0.4266   -1.2171 O   0  0
   -0.1242    3.5311    2.1697 O   0  0
   -1.5792    3.3212   -0.6073 C   0  0
   -1.3945    3.5844    4.8302 C   0  0
    4.6907    1.1748   -0.7893 C   0  0
    4.5569   -0.2086   -1.4633 C   0  0
    5.6553    2.1066   -1.5550 C   0  0
   -1.8580    3.3110    6.2531 C   0  0
   -1.3502    2.7953    8.5678 C   0  0
   -0.9193    3.1351    7.2922 C   0  0
   -2.7024    2.6031    8.8221 C   0  0
   -3.2246    3.0796    6.5189 C   0  0
   -3.6350    2.7401    7.8014 C   0  0
    1.1121   -0.1117    2.1957 H   0  0
    2.2490    0.0517    0.0117 H   0  0
    2.8495    2.0125   -1.5416 H   0  0
    3.4725    2.8540   -0.1517 H   0  0
    0.8721    2.4318    1.0337 H   0  0
   -2.1647    1.2811   -0.3677 H   0  0
   -2.2271    1.2355    1.8372 H   0  0
   -2.3429    1.9435    3.8939 H   0  0
   -0.8260    0.9016    5.2905 H   0  0
    1.1583    1.7182    5.6731 H   0  0
    1.2571    2.5023    4.1243 H   0  0
    1.5524   -0.5236    4.4871 H   0  0
    2.9026    0.5750    4.4778 H   0  0
   -1.5237    3.2522   -1.6945 H   0  0
   -2.5522    3.7433   -0.3568 H   0  0
   -0.8144    4.0312   -0.2914 H   0  0
   -0.4276    4.0891    4.8611 H   0  0
   -2.0851    4.3102    4.3974 H   0  0
    5.1417    1.0124    0.1910 H   0  0
    5.2854   -0.3664   -2.2587 H   0  0
    4.7097   -1.0066   -0.7358 H   0  0
    3.5703   -0.3574   -1.9040 H   0  0
    5.2329    3.1004   -1.7079 H   0  0
    6.5852    2.2400   -1.0009 H   0  0
    5.9203    1.7266   -2.5418 H   0  0
   -0.6300    2.6753    9.3652 H   0  0
    0.1361    3.2726    7.1045 H   0  0
   -3.0299    2.3369    9.8176 H   0  0
   -3.9570    3.1661    5.7284 H   0  0
   -4.6840    2.5750    8.0048 H   0  0
   -0.4950    0.4788    3.7456 H   0  0
  1  2  1  0
  1  3  1  0
  1 14  2  0
  2 13  1  0
  2 28  1  0
  3  4  1  0
  3  5  1  0
  3 29  1  0
  4 19  1  0
  4 30  1  0
  4 31  1  0
  5  6  1  0
  5 32  1  0
  6  7  1  0
  6 15  2  0
  7  8  1  0
  7 17  1  0
  7 33  1  0
  8  9  1  0
  8 34  1  0
  9 10  1  0
  9 16  2  0
 10 11  1  0
 10 18  1  0
 10 35  1  0
 11 12  1  0
 11 36  1  0
 11 58  1  0
 12 13  1  0
 12 37  1  0
 12 38  1  0
 13 39  1  0
 13 40  1  0
 17 41  1  0
 17 42  1  0
 17 43  1  0
 18 22  1  0
 18 44  1  0
 18 45  1  0
 19 20  1  0
 19 21  1  0
 19 46  1  0
 20 47  1  0
 20 48  1  0
 20 49  1  0
 21 50  1  0
 21 51  1  0
 21 52  1  0
 22 24  2  0
 22 26  1  0
 23 24  1  0
 23 25  2  0
 23 53  1  0
 24 54  1  0
 25 27  1  0
 25 55  1  0
 26 27  2  0
 26 56  1  0
 27 57  1  0
M  CHG  1  11   1
M  END
> <SourceTag>
input_coordinates_MD

> <Mol_conf_name>
7_5_charged

> <FormalCharge>
1

> <molecule_nr>
7

> <input_conf>
5

$$$$
